# Supplementary material for: The Genome of Varunaivibrio sulfuroxidans Strain TC8T, a Metabolically Versatile Alphaproteobacterium from the Tor Caldara Gas Vents in the Tyrrhenian Sea
Source: Microorganisms. 2023 May 23;11(6):1366. doi: 10.3390/microorganisms11061366 (PMC10305379; doi:10.3390/microorganisms11061366)
Supplement: Supplementary file 1 [file microorganisms-11-01366-s001.zip]

Archive with 3 entries (3 files):
- Supplemental_Analyses.pdf
- Table_S1_Genome_Annotation.xls
- Table_S2_TC8_vs_ MV-1.xlsx
