# Supplementary material for: The Genome of Varunaivibrio sulfuroxidans Strain TC8T, a Metabolically Versatile Alphaproteobacterium from the Tor Caldara Gas Vents in the Tyrrhenian Sea
Source: Microorganisms. 2023 May 23;11(6):1366. doi: 10.3390/microorganisms11061366 (PMC10305379; doi:10.3390/microorganisms11061366)
Supplement: Supplementary file 1 [file microorganisms-11-01366-s001.zip › Table_S2_TC8_vs_ MV-1.xlsx]

## Sheet: table (12)
			Varunaivibrio sulfuroxidans TC8 (1773489.23)					Magnetovibrio blakemorei MV-1_ok (28181.26)
Contig	Gene	Length	Gene id	function	Hit	Contig	Gene	Gene id	percent identity 28181.26	function
1	1	398	fig|1773489.23.peg.1	Nitrate ABC transporter, nitrate-binding protein	bi	2	112	fig|28181.26.peg.112	51.69	Nitrate ABC transporter, nitrate-binding protein
1	3	468	fig|1773489.23.peg.3	Nitrate ABC transporter, nitrate-binding protein	bi	2	111	fig|28181.26.peg.111	77.78	Nitrate ABC transporter, nitrate-binding protein
1	4	332	fig|1773489.23.peg.4	Cyanate ABC transporter, permease protein	bi	2	110	fig|28181.26.peg.110	70.61	Nitrate ABC transporter, permease protein
1	5	579	fig|1773489.23.peg.5	Nitrate ABC transporter, ATP-binding protein	bi	2	109	fig|28181.26.peg.109	66.08	Nitrate ABC transporter, ATP-binding protein
1	6	817	fig|1773489.23.peg.6	Nitrite reductase [NAD(P)H] large subunit (EC 1.7.1.4)	bi	2	108	fig|28181.26.peg.108	67.16	Nitrite reductase [NAD(P)H] large subunit (EC 1.7.1.4)
1	7	112	fig|1773489.23.peg.7	Nitrite reductase [NAD(P)H] small subunit (EC 1.7.1.4)	bi	2	107	fig|28181.26.peg.107	59.6	Nitrite reductase [NAD(P)H] small subunit (EC 1.7.1.4)
1	8	897	fig|1773489.23.peg.8	Assimilatory nitrate reductase large subunit (EC:1.7.99.4)	bi	2	106	fig|28181.26.peg.106	56.48	Assimilatory nitrate reductase large subunit (EC:1.7.99.4)
1	9	286	fig|1773489.23.peg.9	Fumarylacetoacetate hydrolase family protein	bi	18	1223	fig|28181.26.peg.1223	64.41	Fumarylacetoacetate hydrolase family protein
1	10	151	fig|1773489.23.peg.10	CheA like protein	bi	25	1719	fig|28181.26.peg.1719	42.97	Chemotaxis regulator - transmits chemoreceptor signals to flagelllar motor components CheY
1	11	551	fig|1773489.23.peg.11	tungsten-containing formate dehydrogenase beta subunit	bi	22	1548	fig|28181.26.peg.1548	60.58	tungsten-containing formate dehydrogenase beta subunit
1	12	918	fig|1773489.23.peg.12	tungsten-containing formate dehydrogenase alpha subunit	bi	22	1549	fig|28181.26.peg.1549	62.69	tungsten-containing formate dehydrogenase alpha subunit
1	13	471	fig|1773489.23.peg.13	GAF domain/GGDEF domain protein	uni	27	1859	fig|28181.26.peg.1859	45.12	diguanylate cyclase/phosphodiesterase (GGDEF & EAL domains) with PAS/PAC sensor(s)
1	14	352	fig|1773489.23.peg.14	Low-specificity L-threonine aldolase (EC 4.1.2.48)	-				0
1	15	156	fig|1773489.23.peg.15	Mov34/MPN/PAD-1	bi	16	1011	fig|28181.26.peg.1011	48.43	Mov34/MPN/PAD-1
1	16	128	fig|1773489.23.peg.16	hypothetical protein	bi	16	1010	fig|28181.26.peg.1010	34.59	hypothetical protein
1	17	332	fig|1773489.23.peg.17	Ribosomal large subunit pseudouridine synthase D (EC 4.2.1.70)	bi	16	1009	fig|28181.26.peg.1009	65.61	Ribosomal large subunit pseudouridine synthase D (EC 4.2.1.70)
1	18	299	fig|1773489.23.peg.18	RNA polymerase sigma factor RpoH	bi	16	1008	fig|28181.26.peg.1008	71.62	RNA polymerase sigma factor RpoH
1	19	176	fig|1773489.23.peg.19	COG0365: Acyl-coenzyme A synthetases/AMP-(fatty) acid ligases	bi	16	1007	fig|28181.26.peg.1007	45.62	COG0365: Acyl-coenzyme A synthetases/AMP-(fatty) acid ligases
1	20	740	fig|1773489.23.peg.20	COG0515: Serine/threonine protein kinase	bi	16	1006	fig|28181.26.peg.1006	47.54	COG0515: Serine/threonine protein kinase
1	21	431	fig|1773489.23.peg.21	Adenylosuccinate synthetase (EC 6.3.4.4)	bi	16	1005	fig|28181.26.peg.1005	82.33	Adenylosuccinate synthetase (EC 6.3.4.4)
1	22	400	fig|1773489.23.peg.22	ATP phosphoribosyltransferase regulatory subunit (EC 2.4.2.17)	bi	16	1004	fig|28181.26.peg.1004	52.79	ATP phosphoribosyltransferase regulatory subunit (EC 2.4.2.17)
1	23	234	fig|1773489.23.peg.23	hypothetical protein	-				0
1	24	697	fig|1773489.23.peg.24	PDZ domain	bi	16	1003	fig|28181.26.peg.1003	37.37	PDZ domain
1	25	450	fig|1773489.23.peg.25	PDZ domain (Also known as DHR or GLGF)	bi	16	1002	fig|28181.26.peg.1002	45.77	hypothetical protein
1	26	233	fig|1773489.23.peg.26	cAMP-binding proteins - catabolite gene activator and regulatory subunit of cAMP-dependent protein kinases	bi	16	999	fig|28181.26.peg.999	68.44	cAMP-binding proteins - catabolite gene activator and regulatory subunit of cAMP-dependent protein kinases
1	27	122	fig|1773489.23.peg.27	Chemotaxis protein CheV (EC 2.7.3.-)	bi	28	1875	fig|28181.26.peg.1875	94.17	Chemotaxis protein CheV (EC 2.7.3.-)
1	28	56	fig|1773489.23.peg.28	LSU ribosomal protein L33p @ LSU ribosomal protein L33p, zinc-independent	bi	28	1876	fig|28181.26.peg.1876	83.64	LSU ribosomal protein L33p @ LSU ribosomal protein L33p, zinc-independent
1	29	797	fig|1773489.23.peg.29	3'-to-5' exoribonuclease RNase R	bi	28	1878	fig|28181.26.peg.1878	59.16	3'-to-5' exoribonuclease RNase R
1	30	881	fig|1773489.23.peg.30	DNA topoisomerase I (EC 5.99.1.2)	bi	28	1879	fig|28181.26.peg.1879	69.57	DNA topoisomerase I (EC 5.99.1.2)
1	31	377	fig|1773489.23.peg.31	Rossmann fold nucleotide-binding protein Smf possibly involved in DNA uptake	bi	28	1880	fig|28181.26.peg.1880	61.33	Rossmann fold nucleotide-binding protein Smf possibly involved in DNA uptake
1	32	207	fig|1773489.23.peg.32	Acyl-phosphate:glycerol-3-phosphate O-acyltransferase PlsY	bi	28	1882	fig|28181.26.peg.1882	71.98	Acyl-phosphate:glycerol-3-phosphate O-acyltransferase PlsY
1	33	448	fig|1773489.23.peg.33	Dihydroorotase (EC 3.5.2.3)	bi	28	1883	fig|28181.26.peg.1883	66.36	Dihydroorotase (EC 3.5.2.3)
1	34	325	fig|1773489.23.peg.34	Aspartate carbamoyltransferase (EC 2.1.3.2)	bi	28	1884	fig|28181.26.peg.1884	80.95	Aspartate carbamoyltransferase (EC 2.1.3.2)
1	35	307	fig|1773489.23.peg.35	putative membrane protein	bi	28	1885	fig|28181.26.peg.1885	48.01	Auxin Efflux Carrier
1	36	161	fig|1773489.23.peg.36	Putative Holliday junction resolvase YggF	bi	28	1886	fig|28181.26.peg.1886	67.52	Putative Holliday junction resolvase YqgF
1	37	275	fig|1773489.23.peg.37	hypothetical protein	bi	28	1887	fig|28181.26.peg.1887	31.38	hypothetical protein
1	38	682	fig|1773489.23.peg.38	Methyl-accepting chemotaxis protein	bi	82	3288	fig|28181.26.peg.3288	69.79	Methyl-accepting chemotaxis protein
1	39	272	fig|1773489.23.peg.39	Carbonic anhydrase (EC 4.2.1.1)	-				0
1	40	96	fig|1773489.23.peg.40	Aspartyl-tRNA(Asn) amidotransferase subunit C (EC 6.3.5.6) @ Glutamyl-tRNA(Gln) amidotransferase subunit C (EC 6.3.5.7)	bi	28	1888	fig|28181.26.peg.1888	71.58	Aspartyl-tRNA(Asn) amidotransferase subunit C (EC 6.3.5.6) @ Glutamyl-tRNA(Gln) amidotransferase subunit C (EC 6.3.5.7)
1	41	489	fig|1773489.23.peg.41	Aspartyl-tRNA(Asn) amidotransferase subunit A (EC 6.3.5.6) @ Glutamyl-tRNA(Gln) amidotransferase subunit A (EC 6.3.5.7)	bi	28	1889	fig|28181.26.peg.1889	75.21	Aspartyl-tRNA(Asn) amidotransferase subunit A (EC 6.3.5.6) @ Glutamyl-tRNA(Gln) amidotransferase subunit A (EC 6.3.5.7)
1	42	486	fig|1773489.23.peg.42	Aspartyl-tRNA(Asn) amidotransferase subunit B (EC 6.3.5.6) @ Glutamyl-tRNA(Gln) amidotransferase subunit B (EC 6.3.5.7)	bi	28	1890	fig|28181.26.peg.1890	77.23	Aspartyl-tRNA(Asn) amidotransferase subunit B (EC 6.3.5.6) @ Glutamyl-tRNA(Gln) amidotransferase subunit B (EC 6.3.5.7)
1	43	164	fig|1773489.23.peg.43	Peptide methionine sulfoxide reductase MsrA (EC 1.8.4.11)	bi	10	668	fig|28181.26.peg.668	45.96	Peptide methionine sulfoxide reductase MsrA (EC 1.8.4.11)
1	44	163	fig|1773489.23.peg.44	Transcriptional regulator, Cro/CI family	bi	36	2197	fig|28181.26.peg.2197	56.34	Transcriptional regulator
1	45	249	fig|1773489.23.peg.45	Transcriptional activator protein LuxR	bi	6	240	fig|28181.26.peg.240	36.76	two-component response regulator
1	46	221	fig|1773489.23.peg.46	Autoinducer synthesis protein LuxI	bi	17	1055	fig|28181.26.peg.1055	30.72	Autoinducer synthesis protein LuxI
1	47	92	fig|1773489.23.peg.47	hypothetical protein	-				0
1	48	472	fig|1773489.23.peg.48	cytochrome P450	bi	9	578	fig|28181.26.peg.578	25	putative cytochrome P450 hydroxylase
1	49	443	fig|1773489.23.peg.49	Omega-amino acid--pyruvate aminotransferase (EC 2.6.1.18)	bi	29	1955	fig|28181.26.peg.1955	70.9	Omega-amino acid--pyruvate aminotransferase (EC 2.6.1.18)
1	50	183	fig|1773489.23.peg.50	Transcriptional regulator, GABA/putrescine utiliation cluster # 1	bi	29	1954	fig|28181.26.peg.1954	67.22	Transcriptional regulator, GABA/putrescine utiliation cluster # 1
1	51	238	fig|1773489.23.peg.51	transcriptional regulator, Crp/Fnr family	bi	2	24	fig|28181.26.peg.24	49.77	transcriptional regulator, Crp/Fnr family
1	52	417	fig|1773489.23.peg.52	NnrS protein involved in response to NO	bi	6	224	fig|28181.26.peg.224	50.25	NnrS protein involved in response to NO
1	53	557	fig|1773489.23.peg.53	Formate--tetrahydrofolate ligase (EC 6.3.4.3)	bi	36	2198	fig|28181.26.peg.2198	69.55	Formate--tetrahydrofolate ligase (EC 6.3.4.3)
1	54	502	fig|1773489.23.peg.54	Methylmalonate-semialdehyde dehydrogenase (EC 1.2.1.27)	bi	29	1956	fig|28181.26.peg.1956	78.84	Methylmalonate-semialdehyde dehydrogenase (EC 1.2.1.27)
1	55	208	fig|1773489.23.peg.55	Homoserine/homoserine lactone efflux protein	bi	17	1124	fig|28181.26.peg.1124	48.54	Homoserine/homoserine lactone efflux protein
1	56	293	fig|1773489.23.peg.56	Small-conductance mechanosensitive channel	bi	2	37	fig|28181.26.peg.37	57.25	Small-conductance mechanosensitive channel
1	57	195	fig|1773489.23.peg.57	Phosphohistidine phosphatase SixA	-				0
1	58	86	fig|1773489.23.peg.58	hypothetical protein	bi	21	1484	fig|28181.26.peg.1484	44.3	hypothetical protein
1	59	832	fig|1773489.23.peg.59	Periplasmic nitrate reductase precursor (EC 1.7.99.4)	bi	21	1483	fig|28181.26.peg.1483	80.26	Periplasmic nitrate reductase precursor (EC 1.7.99.4)
1	60	269	fig|1773489.23.peg.60	Ferredoxin-type protein NapG (periplasmic nitrate reductase)	bi	21	1482	fig|28181.26.peg.1482	71.08	Ferredoxin-type protein NapG (periplasmic nitrate reductase)
1	61	319	fig|1773489.23.peg.61	Polyferredoxin NapH (periplasmic nitrate reductase)	bi	21	1481	fig|28181.26.peg.1481	58.48	Polyferredoxin NapH (periplasmic nitrate reductase)
1	62	152	fig|1773489.23.peg.62	Nitrate reductase cytochrome c550-type subunit	bi	21	1480	fig|28181.26.peg.1480	60	Nitrate reductase cytochrome c550-type subunit
1	63	213	fig|1773489.23.peg.63	Cytochrome c-type protein NapC	bi	21	1479	fig|28181.26.peg.1479	71.2	Cytochrome c-type protein NapC
1	64	359	fig|1773489.23.peg.64	hypothetical protein	uni	14	923	fig|28181.26.peg.923	39.56	hypothetical protein
1	65	151	fig|1773489.23.peg.65	hypothetical protein	bi	53	2652	fig|28181.26.peg.2652	78.95	hypothetical protein
1	66	52	fig|1773489.23.peg.66	hypothetical protein	-				0
1	67	79	fig|1773489.23.peg.67	hypothetical protein	-				0
1	68	122	fig|1773489.23.peg.68	FIG005495: hypothetical protein	-				0
1	69	356	fig|1773489.23.peg.69	Dihydroorotate dehydrogenase (EC 1.3.3.1)	bi	45	2343	fig|28181.26.peg.2343	63.66	Dihydroorotate dehydrogenase (EC 1.3.3.1)
1	70	189	fig|1773489.23.peg.70	GTP pyrophosphokinase (EC 2.7.6.5)	uni	7	284	fig|28181.26.peg.284	31.2	GTP pyrophosphokinase (EC 2.7.6.5), (p)ppGpp synthetase II / Guanosine-3',5'-bis(diphosphate) 3'-pyrophosphohydrolase (EC 3.1.7.2)
1	71	282	fig|1773489.23.peg.71	Universal stress protein family 4	-				0
1	72	493	fig|1773489.23.peg.72	Sulfate permease	bi	51	2541	fig|28181.26.peg.2541	45.93	Sulfate permease
1	73	255	fig|1773489.23.peg.73	hypothetical protein	bi	66	2880	fig|28181.26.peg.2880	51.93	hypothetical protein
1	74	164	fig|1773489.23.peg.74	UPF0225 protein YchJ	bi	66	2881	fig|28181.26.peg.2881	64.38	UPF0225 protein YchJ
1	75	380	fig|1773489.23.peg.75	Mobile element protein	uni	62	2815	fig|28181.26.peg.2815	39.13	Mobile element protein
1	76	291	fig|1773489.23.peg.76	hypothetical protein	-				0
1	77	88	fig|1773489.23.peg.77	hypothetical protein	-				0
1	78	431	fig|1773489.23.peg.78	UDP-N-acetylglucosamine 1-carboxyvinyltransferase (EC 2.5.1.7)	bi	25	1734	fig|28181.26.peg.1734	75.99	UDP-N-acetylglucosamine 1-carboxyvinyltransferase (EC 2.5.1.7)
1	79	229	fig|1773489.23.peg.79	ATP phosphoribosyltransferase (EC 2.4.2.17)	bi	25	1735	fig|28181.26.peg.1735	82.19	ATP phosphoribosyltransferase (EC 2.4.2.17)
1	80	434	fig|1773489.23.peg.80	Histidinol dehydrogenase (EC 1.1.1.23)	bi	25	1736	fig|28181.26.peg.1736	70.23	Histidinol dehydrogenase (EC 1.1.1.23)
1	81	161	fig|1773489.23.peg.81	FIG00450475: hypothetical protein	bi	25	1737	fig|28181.26.peg.1737	69.48	FIG00450475: hypothetical protein
1	82	148	fig|1773489.23.peg.82	Arsenate reductase (EC 1.20.4.1)	bi	25	1738	fig|28181.26.peg.1738	71.23	Arsenate reductase (EC 1.20.4.1)
1	83	73	fig|1773489.23.peg.83	Translation initiation factor 1	bi	25	1739	fig|28181.26.peg.1739	95.83	Translation initiation factor 1
1	84	212	fig|1773489.23.peg.84	Septum formation protein Maf	bi	25	1740	fig|28181.26.peg.1740	60.43	Septum formation protein Maf
1	85	490	fig|1773489.23.peg.85	Cytoplasmic axial filament protein CafA and Ribonuclease G (EC 3.1.4.-)	bi	25	1741	fig|28181.26.peg.1741	37.19	Cytoplasmic axial filament protein CafA and Ribonuclease G (EC 3.1.4.-)
1	86	50	fig|1773489.23.peg.86	hypothetical protein	bi	25	1742	fig|28181.26.peg.1742	55.56	hypothetical protein
1	87	133	fig|1773489.23.peg.87	Thioredoxin	bi	6	222	fig|28181.26.peg.222	72.73	Thioredoxin
1	88	458	fig|1773489.23.peg.88	Metallo-beta-lactamase family protein, RNA-specific	bi	21	1463	fig|28181.26.peg.1463	37.95	Metallo-beta-lactamase family protein, RNA-specific
1	89	255	fig|1773489.23.peg.89	Ribosomal large subunit pseudouridine synthase C (EC 4.2.1.70)	uni	51	2604	fig|28181.26.peg.2604	41.38	Ribosomal large subunit pseudouridine synthase C (EC 4.2.1.70)
1	90	192	fig|1773489.23.peg.90	Alkyl hydroperoxide reductase and/or thiol-specific antioxidant family (AhpC/TSA) protein	bi	13	835	fig|28181.26.peg.835	67.93	PPO candidate 1
1	91	128	fig|1773489.23.peg.91	hypothetical protein	bi	13	836	fig|28181.26.peg.836	46.99	hypothetical protein
1	92	241	fig|1773489.23.peg.92	hypothetical protein	uni	56	2790	fig|28181.26.peg.2790	43.92	hypothetical protein
1	93	103	fig|1773489.23.peg.93	hypothetical protein	bi	13	838	fig|28181.26.peg.838	55.95	hypothetical protein
1	94	353	fig|1773489.23.peg.94	L-threonine 3-O-phosphate decarboxylase (EC 4.1.1.81)	bi	13	842	fig|28181.26.peg.842	50	L-threonine 3-O-phosphate decarboxylase (EC 4.1.1.81)
1	95	238	fig|1773489.23.peg.95	Oxidoreductase, short-chain dehydrogenase/reductase family	bi	13	843	fig|28181.26.peg.843	63.95	oxidoreductase, short-chain dehydrogenase/reductase family
1	96	497	fig|1773489.23.peg.96	Amidophosphoribosyltransferase (EC 2.4.2.14)	bi	13	844	fig|28181.26.peg.844	79.75	Amidophosphoribosyltransferase (EC 2.4.2.14)
1	97	248	fig|1773489.23.peg.97	Colicin V production protein	bi	13	845	fig|28181.26.peg.845	44.17	Colicin V production protein
1	98	478	fig|1773489.23.peg.98	DNA repair protein RadA	bi	13	846	fig|28181.26.peg.846	67.9	DNA repair protein RadA
1	99	259	fig|1773489.23.peg.99	Methionine ABC transporter ATP-binding protein	bi	13	851	fig|28181.26.peg.851	77.56	Methionine ABC transporter ATP-binding protein
1	100	258	fig|1773489.23.peg.100	ABC transporter permease protein	bi	13	852	fig|28181.26.peg.852	85.99	ABC transporter permease protein
1	101	404	fig|1773489.23.peg.101	Alanine racemase (EC 5.1.1.1)	bi	13	853	fig|28181.26.peg.853	56.18	Alanine racemase (EC 5.1.1.1)
1	102	505	fig|1773489.23.peg.102	Replicative DNA helicase (EC 3.6.1.-)	bi	13	854	fig|28181.26.peg.854	76.26	Replicative DNA helicase (EC 3.6.1.-)
1	103	416	fig|1773489.23.peg.103	Cyclopropane-fatty-acyl-phospholipid synthase (EC 2.1.1.79)	-				0
1	104	206	fig|1773489.23.peg.104	LSU ribosomal protein L9p	-				0
1	105	313	fig|1773489.23.peg.105	Membrane protein, putative	bi	11	764	fig|28181.26.peg.764	37.39	FIG003573: hypothetical protein
1	106	76	fig|1773489.23.peg.106	SSU ribosomal protein S18p @ SSU ribosomal protein S18p, zinc-independent	bi	11	765	fig|28181.26.peg.765	77.33	SSU ribosomal protein S18p @ SSU ribosomal protein S18p, zinc-independent
1	107	151	fig|1773489.23.peg.107	SSU ribosomal protein S6p	bi	11	766	fig|28181.26.peg.766	65.38	SSU ribosomal protein S6p
1	108	313	fig|1773489.23.peg.108	Malonyl CoA-acyl carrier protein transacylase (EC 2.3.1.39)	bi	13	902	fig|28181.26.peg.902	66.45	Malonyl CoA-acyl carrier protein transacylase (EC 2.3.1.39)
1	109	246	fig|1773489.23.peg.109	3-oxoacyl-[acyl-carrier protein] reductase (EC 1.1.1.100)	bi	13	903	fig|28181.26.peg.903	76.33	3-oxoacyl-[acyl-carrier protein] reductase (EC 1.1.1.100)
1	110	78	fig|1773489.23.peg.110	Acyl carrier protein	bi	13	904	fig|28181.26.peg.904	88.31	Acyl carrier protein
1	111	422	fig|1773489.23.peg.111	3-oxoacyl-[acyl-carrier-protein] synthase, KASII (EC 2.3.1.179)	bi	13	905	fig|28181.26.peg.905	83.33	3-oxoacyl-[acyl-carrier-protein] synthase, KASII (EC 2.3.1.179)
1	112	325	fig|1773489.23.peg.112	FIG004453: protein YceG like	bi	13	906	fig|28181.26.peg.906	53.52	FIG004453: protein YceG like
1	113	626	fig|1773489.23.peg.113	diguanylate cyclase/phosphodiesterase (GGDEF & EAL domains) with PAS/PAC sensor(s)	bi	51	2565	fig|28181.26.peg.2565	30.84	EAL domain protein
1	114	256	fig|1773489.23.peg.114	Oxidoreductase, short-chain dehydrogenase/reductase family (EC 1.1.1.-)	bi	13	907	fig|28181.26.peg.907	55.38	Oxidoreductase, short-chain dehydrogenase/reductase family (EC 1.1.1.-)
1	115	297	fig|1773489.23.peg.115	Protein YicC	bi	13	908	fig|28181.26.peg.908	57.09	Protein YicC
1	116	203	fig|1773489.23.peg.116	Guanylate kinase (EC 2.7.4.8)	bi	13	909	fig|28181.26.peg.909	71.86	Guanylate kinase (EC 2.7.4.8)
1	117	284	fig|1773489.23.peg.117	SSU rRNA (adenine(1518)-N(6)/adenine(1519)-N(6))-dimethyltransferase (EC 2.1.1.182)	bi	13	914	fig|28181.26.peg.914	65.7	SSU rRNA (adenine(1518)-N(6)/adenine(1519)-N(6))-dimethyltransferase (EC 2.1.1.182)
1	118	356	fig|1773489.23.peg.118	4-hydroxythreonine-4-phosphate dehydrogenase (EC 1.1.1.262)	bi	13	915	fig|28181.26.peg.915	61.86	4-hydroxythreonine-4-phosphate dehydrogenase (EC 1.1.1.262)
1	119	443	fig|1773489.23.peg.119	Survival protein SurA precursor (Peptidyl-prolyl cis-trans isomerase SurA) (EC 5.2.1.8)	bi	13	916	fig|28181.26.peg.916	42.4	Survival protein SurA precursor (Peptidyl-prolyl cis-trans isomerase SurA) (EC 5.2.1.8)
1	120	753	fig|1773489.23.peg.120	Outer membrane protein Imp, required for envelope biogenesis / Organic solvent tolerance protein precursor	bi	13	917	fig|28181.26.peg.917	48.79	Outer membrane protein Imp, required for envelope biogenesis / Organic solvent tolerance protein precursor
1	121	367	fig|1773489.23.peg.121	Bll4106 protein	bi	13	918	fig|28181.26.peg.918	64.21	Permease, YjgP/YjgQ family
1	122	377	fig|1773489.23.peg.122	Membrane protein, putative	bi	13	919	fig|28181.26.peg.919	51.96	Hypothetical transmembrane protein
1	123	472	fig|1773489.23.peg.123	D-2-hydroxyglutarate dehydrogenase	bi	13	920	fig|28181.26.peg.920	53.55	D-2-hydroxyglutarate dehydrogenase
1	124	273	fig|1773489.23.peg.124	hypothetical protein	bi	13	921	fig|28181.26.peg.921	55.47	Methyltransferase FkbM
1	125	44	fig|1773489.23.peg.125	hypothetical protein	-				0
1	126	340	fig|1773489.23.peg.126	TsaC protein (YrdC-Sua5 domains) required for threonylcarbamoyladenosine t(6)A37 modification in tRNA	bi	73	3081	fig|28181.26.peg.3081	57.93	TsaC protein (YrdC domain) required for threonylcarbamoyladenosine t(6)A37 modification in tRNA
1	127	259	fig|1773489.23.peg.127	3'(2'),5'-bisphosphate nucleotidase (EC 3.1.3.7)	bi	73	3080	fig|28181.26.peg.3080	58.2	3'(2'),5'-bisphosphate nucleotidase (EC 3.1.3.7)
1	128	640	fig|1773489.23.peg.128	hypothetical protein	-				0
1	129	214	fig|1773489.23.peg.129	hypothetical protein	-				0
1	130	93	fig|1773489.23.peg.130	hypothetical protein	-				0
1	131	65	fig|1773489.23.peg.131	hypothetical protein	-				0
1	132	196	fig|1773489.23.peg.132	hypothetical protein	-				0
1	133	160	fig|1773489.23.peg.133	hypothetical protein	-				0
1	134	210	fig|1773489.23.peg.134	hypothetical protein	-				0
1	135	161	fig|1773489.23.peg.135	hypothetical protein	-				0
1	136	210	fig|1773489.23.peg.136	hypothetical protein	-				0
1	137	208	fig|1773489.23.peg.137	COG2078: Uncharacterized ACR	bi	73	3079	fig|28181.26.peg.3079	49.71	COG2078: Uncharacterized ACR
1	138	289	fig|1773489.23.peg.138	COG1355, Predicted dioxygenase	bi	73	3078	fig|28181.26.peg.3078	49.82	COG1355, Predicted dioxygenase
1	139	371	fig|1773489.23.peg.139	COG1180: Radical SAM, Pyruvate-formate lyase-activating enzyme like	bi	73	3077	fig|28181.26.peg.3077	66.67	COG1180: Radical SAM, Pyruvate-formate lyase-activating enzyme like
1	140	504	fig|1773489.23.peg.140	Cytosol aminopeptidase PepA (EC 3.4.11.1)	bi	47	2449	fig|28181.26.peg.2449	66.4	Cytosol aminopeptidase PepA (EC 3.4.11.1)
1	141	150	fig|1773489.23.peg.141	DNA polymerase III chi subunit (EC 2.7.7.7)	bi	47	2448	fig|28181.26.peg.2448	61.49	DNA polymerase III chi subunit (EC 2.7.7.7)
1	142	165	fig|1773489.23.peg.142	hypothetical protein	bi	47	2447	fig|28181.26.peg.2447	40.54	hypothetical protein
1	143	349	fig|1773489.23.peg.143	2-polyprenylphenol hydroxylase and related flavodoxin oxidoreductases / CDP-6-deoxy-delta-3,4-glucoseen reductase-like	-				0
1	144	141	fig|1773489.23.peg.144	Nucleoside diphosphate kinase (EC 2.7.4.6)	bi	47	2445	fig|28181.26.peg.2445	76.43	Nucleoside diphosphate kinase (EC 2.7.4.6)
1	145	221	fig|1773489.23.peg.145	Phosphoribosylglycinamide formyltransferase (EC 2.1.2.2)	bi	47	2441	fig|28181.26.peg.2441	69.19	Phosphoribosylglycinamide formyltransferase (EC 2.1.2.2)
1	146	392	fig|1773489.23.peg.146	Phosphoribosylformylglycinamidine cyclo-ligase (EC 6.3.3.1)	bi	47	2440	fig|28181.26.peg.2440	69.45	Phosphoribosylformylglycinamidine cyclo-ligase (EC 6.3.3.1)
1	147	400	fig|1773489.23.peg.147	hypothetical protein	bi	47	2439	fig|28181.26.peg.2439	54.77	hypothetical protein
1	148	180	fig|1773489.23.peg.148	CDP-diacylglycerol--glycerol-3-phosphate 3-phosphatidyltransferase (EC 2.7.8.5)	bi	47	2438	fig|28181.26.peg.2438	58.89	CDP-diacylglycerol--glycerol-3-phosphate 3-phosphatidyltransferase (EC 2.7.8.5)
1	149	371	fig|1773489.23.peg.149	Putative permease often clustered with de novo purine synthesis	bi	47	2437	fig|28181.26.peg.2437	61.78	Putative permease often clustered with de novo purine synthesis
1	150	238	fig|1773489.23.peg.150	Chromosomal replication initiator protein DnaA	bi	47	2436	fig|28181.26.peg.2436	47.95	Chromosomal replication initiator protein DnaA
1	151	260	fig|1773489.23.peg.151	3-oxoacyl-[acyl-carrier protein] reductase (EC 1.1.1.100)	uni	13	903	fig|28181.26.peg.903	33.59	3-oxoacyl-[acyl-carrier protein] reductase (EC 1.1.1.100)
1	152	118	fig|1773489.23.peg.152	hypothetical protein	bi	47	2435	fig|28181.26.peg.2435	54.55	hypothetical protein
1	153	696	fig|1773489.23.peg.153	Methyl-accepting chemotaxis protein	uni	20	1350	fig|28181.26.peg.1350	49.82	Methyl-accepting chemotaxis protein
1	154	719	fig|1773489.23.peg.154	Polyphosphate kinase (EC 2.7.4.1)	bi	47	2433	fig|28181.26.peg.2433	72.16	Polyphosphate kinase (EC 2.7.4.1)
1	155	509	fig|1773489.23.peg.155	Exopolyphosphatase (EC 3.6.1.11)	bi	47	2432	fig|28181.26.peg.2432	57.81	Exopolyphosphatase (EC 3.6.1.11)
1	156	386	fig|1773489.23.peg.156	Ribonuclease D (EC 3.1.26.3)	bi	47	2424	fig|28181.26.peg.2424	63.09	Ribonuclease D (EC 3.1.26.3)
1	157	626	fig|1773489.23.peg.157	hypothetical protein	bi	47	2423	fig|28181.26.peg.2423	34.74	hypothetical protein
1	158	608	fig|1773489.23.peg.158	Aspartyl-tRNA synthetase (EC 6.1.1.12) @ Aspartyl-tRNA(Asn) synthetase (EC 6.1.1.23)	bi	47	2422	fig|28181.26.peg.2422	76.76	Aspartyl-tRNA synthetase (EC 6.1.1.12) @ Aspartyl-tRNA(Asn) synthetase (EC 6.1.1.23)
1	159	289	fig|1773489.23.peg.159	hypothetical protein	bi	47	2418	fig|28181.26.peg.2418	49.72	diguanylate cyclase/phosphodiesterase (GGDEF & EAL domains) with PAS/PAC sensor(s)
1	160	402	fig|1773489.23.peg.160	Membrane-fusion protein	bi	18	1218	fig|28181.26.peg.1218	49.11	Probable RND efflux membrane fusion protein
1	161	788	fig|1773489.23.peg.161	FIG00759932: hypothetical protein	bi	18	1219	fig|28181.26.peg.1219	48.54	ABC-type antimicrobial peptide transport system, permease component
1	162	241	fig|1773489.23.peg.162	ABC transporter, ATP-binding protein	bi	18	1220	fig|28181.26.peg.1220	69.7	ABC transporter, ATP-binding protein
1	163	318	fig|1773489.23.peg.163	ROK family Glucokinase with ambiguous substrate specificity	bi	47	2413	fig|28181.26.peg.2413	60.19	ROK family Glucokinase with ambiguous substrate specificity
1	164	142	fig|1773489.23.peg.164	hypothetical protein	-				0
1	165	319	fig|1773489.23.peg.165	hypothetical protein	bi	47	2410	fig|28181.26.peg.2410	57.74	hypothetical protein
1	166	117	fig|1773489.23.peg.166	Transcriptional regulator, ArsR family	bi	47	2408	fig|28181.26.peg.2408	82.98	Transcriptional regulator, ArsR family
1	167	80	fig|1773489.23.peg.167	Molybdopterin biosynthesis MoeB protein	uni	27	1788	fig|28181.26.peg.1788	50	Molybdopterin biosynthesis protein MoeB
1	168	1064	fig|1773489.23.peg.168	RND multidrug efflux transporter; Acriflavin resistance protein	uni	54	2739	fig|28181.26.peg.2739	27.93	RND multidrug efflux transporter; Acriflavin resistance protein
1	169	406	fig|1773489.23.peg.169	Probable RND efflux membrane fusion protein	uni	18	1218	fig|28181.26.peg.1218	28.19	Probable RND efflux membrane fusion protein
1	170	312	fig|1773489.23.peg.170	Acetylspermidine deacetylase (EC 3.5.1.48); Deacetylases, including yeast histone deacetylase and acetoin utilization protein	bi	47	2407	fig|28181.26.peg.2407	55.02	Acetylspermidine deacetylase (EC 3.5.1.48); Deacetylases, including yeast histone deacetylase and acetoin utilization protein
1	171	103	fig|1773489.23.peg.171	hypothetical protein	-				0
1	172	89	fig|1773489.23.peg.172	Exodeoxyribonuclease VII small subunit (EC 3.1.11.6)	bi	47	2406	fig|28181.26.peg.2406	65.15	Exodeoxyribonuclease VII small subunit (EC 3.1.11.6)
1	173	296	fig|1773489.23.peg.173	Octaprenyl diphosphate synthase (EC 2.5.1.90) / Dimethylallyltransferase (EC 2.5.1.1) / (2E,6E)-farnesyl diphosphate synthase (EC 2.5.1.10) / Geranylgeranyl diphosphate synthase (EC 2.5.1.29)	bi	47	2405	fig|28181.26.peg.2405	68.23	Octaprenyl diphosphate synthase (EC 2.5.1.90) / Dimethylallyltransferase (EC 2.5.1.1) / (2E,6E)-farnesyl diphosphate synthase (EC 2.5.1.10) / Geranylgeranyl pyrophosphate synthetase (EC 2.5.1.29)
1	174	647	fig|1773489.23.peg.174	1-deoxy-D-xylulose 5-phosphate synthase (EC 2.2.1.7)	bi	47	2404	fig|28181.26.peg.2404	70.32	1-deoxy-D-xylulose 5-phosphate synthase (EC 2.2.1.7)
1	175	272	fig|1773489.23.peg.175	RNA binding methyltransferase FtsJ like	bi	47	2403	fig|28181.26.peg.2403	76.11	RNA binding methyltransferase FtsJ like
1	176	115	fig|1773489.23.peg.176	hypothetical protein	-				0
1	177	117	fig|1773489.23.peg.177	hypothetical protein	bi	47	2402	fig|28181.26.peg.2402	57.76	hypothetical protein
1	178	357	fig|1773489.23.peg.178	Chorismate synthase (EC 4.2.3.5)	bi	14	968	fig|28181.26.peg.968	73.96	Chorismate synthase (EC 4.2.3.5)
1	179	271	fig|1773489.23.peg.179	Enoyl-[acyl-carrier-protein] reductase [NADH] (EC 1.3.1.9)	bi	14	967	fig|28181.26.peg.967	77.78	Enoyl-[acyl-carrier-protein] reductase [NADH] (EC 1.3.1.9)
1	180	414	fig|1773489.23.peg.180	Ribonuclease BN (EC 3.1.-.-)	bi	14	966	fig|28181.26.peg.966	44.67	Ribonuclease BN (EC 3.1.-.-)
1	181	321	fig|1773489.23.peg.181	DnaJ-class molecular chaperone CbpA	bi	14	965	fig|28181.26.peg.965	44.31	DnaJ-class molecular chaperone CbpA
1	182	158	fig|1773489.23.peg.182	17 kDa surface antigen precursor	-				0
1	183	197	fig|1773489.23.peg.183	Pyridoxamine 5'-phosphate oxidase (EC 1.4.3.5)	bi	14	964	fig|28181.26.peg.964	70.62	Pyridoxamine 5'-phosphate oxidase (EC 1.4.3.5)
1	184	310	fig|1773489.23.peg.184	Cobalt-zinc-cadmium resistance protein	bi	14	963	fig|28181.26.peg.963	66.43	Cobalt-zinc-cadmium resistance protein
1	185	67	fig|1773489.23.peg.185	Rhodanese-related sulfurtransferase	bi	14	961	fig|28181.26.peg.961	64.71	hypothetical protein
1	186	376	fig|1773489.23.peg.186	Probable RND efflux membrane fusion protein	bi	14	960	fig|28181.26.peg.960	60.19	Probable Co/Zn/Cd efflux system membrane fusion protein
1	187	1092	fig|1773489.23.peg.187	Cobalt-zinc-cadmium resistance protein CzcA	bi	14	959	fig|28181.26.peg.959	72.72	Cobalt-zinc-cadmium resistance protein CzcA
1	188	291	fig|1773489.23.peg.188	Mll6593 protein	bi	14	957	fig|28181.26.peg.957	58.97	hypothetical protein
1	189	218	fig|1773489.23.peg.189	hypothetical protein	uni	14	957	fig|28181.26.peg.957	54.55	hypothetical protein
1	190	247	fig|1773489.23.peg.190	Oxidoreductase, short chain dehydrogenase/reductase family	bi	14	954	fig|28181.26.peg.954	76.76	Oxidoreductase, short chain dehydrogenase/reductase family
1	191	1384	fig|1773489.23.peg.191	Htr8 transducer	bi	14	949	fig|28181.26.peg.949	39.26	large Ala/Glu-rich protein
1	192	302	fig|1773489.23.peg.192	hypothetical protein	bi	14	945	fig|28181.26.peg.945	35.21	hypothetical protein
1	193	260	fig|1773489.23.peg.193	Uroporphyrinogen-III methyltransferase (EC 2.1.1.107)	bi	14	944	fig|28181.26.peg.944	78.54	Siroheme synthase / Precorrin-2 oxidase (EC 1.3.1.76) / Sirohydrochlorin ferrochelatase (EC 4.99.1.4) / Uroporphyrinogen-III methyltransferase (EC 2.1.1.107)
1	194	474	fig|1773489.23.peg.194	Cobyrinic acid A,C-diamide synthase	bi	14	943	fig|28181.26.peg.943	52.94	Cobyrinic acid A,C-diamide synthase
1	195	334	fig|1773489.23.peg.195	Anthranilate phosphoribosyltransferase like (EC 2.4.2.18)	bi	14	942	fig|28181.26.peg.942	65.87	Anthranilate phosphoribosyltransferase like (EC 2.4.2.18)
1	196	406	fig|1773489.23.peg.196	Sulfite reduction-associated complex DsrMKJOP protein DsrP (= HmeB)	bi	14	941	fig|28181.26.peg.941	71.18	Sulfite reduction-associated complex DsrMKJOP protein DsrP (= HmeB)
1	197	260	fig|1773489.23.peg.197	Sulfite reduction-associated complex DsrMKJOP iron-sulfur protein DsrO (=HmeA)	bi	14	940	fig|28181.26.peg.940	61.6	Sulfite reduction-associated complex DsrMKJOP iron-sulfur protein DsrO (=HmeA)
1	198	161	fig|1773489.23.peg.198	Sulfite reduction-associated complex DsrMKJOP multiheme protein DsrJ (=HmeF)	bi	14	939	fig|28181.26.peg.939	53.23	Sulfite reduction-associated complex DsrMKJOP multiheme protein DsrJ (=HmeF)
1	199	647	fig|1773489.23.peg.199	Protein similar to glutamate synthase [NADPH] small chain, clustered with sulfite reductase	bi	14	938	fig|28181.26.peg.938	74.46	Protein similar to glutamate synthase [NADPH] small chain, clustered with sulfite reductase
1	200	475	fig|1773489.23.peg.200	Sulfite reduction-associated complex DsrMKJOP protein DsrK (=HmeD)	bi	14	937	fig|28181.26.peg.937	84.6	Sulfite reduction-associated complex DsrMKJOP protein DsrK (=HmeD)
1	201	247	fig|1773489.23.peg.201	Sulfite reduction-associated complex DsrMKJOP protein DsrM (= HmeC)	bi	14	936	fig|28181.26.peg.936	75.61	Sulfite reduction-associated complex DsrMKJOP protein DsrM (= HmeC)
1	202	112	fig|1773489.23.peg.202	tRNA 2-thiouridine synthesizing protein E (EC 2.8.1.-) @ Dissimilatory sulfite reductase, gamma subunit (EC 1.8.99.3)	bi	14	935	fig|28181.26.peg.935	87.39	tRNA 2-thiouridine synthesizing protein E (EC 2.8.1.-) @ Dissimilatory sulfite reductase, gamma subunit (EC 1.8.99.3)
1	203	101	fig|1773489.23.peg.203	tRNA 5-methylaminomethyl-2-thiouridine synthase TusB	bi	14	934	fig|28181.26.peg.934	78	tRNA 5-methylaminomethyl-2-thiouridine synthase TusB
1	204	141	fig|1773489.23.peg.204	tRNA 5-methylaminomethyl-2-thiouridine synthase TusC	bi	14	933	fig|28181.26.peg.933	84.29	tRNA 5-methylaminomethyl-2-thiouridine synthase TusC
1	205	120	fig|1773489.23.peg.205	tRNA 5-methylaminomethyl-2-thiouridine synthase TusD	bi	14	932	fig|28181.26.peg.932	87.39	tRNA 5-methylaminomethyl-2-thiouridine synthase TusD
1	206	361	fig|1773489.23.peg.206	Dissimilatory sulfite reductase, beta subunit (EC 1.8.99.3)	bi	14	931	fig|28181.26.peg.931	83.33	Dissimilatory sulfite reductase, beta subunit (EC 1.8.99.3)
1	207	417	fig|1773489.23.peg.207	Dissimilatory sulfite reductase, alpha subunit (EC 1.8.99.3)	bi	14	930	fig|28181.26.peg.930	85.35	Dissimilatory sulfite reductase, alpha subunit (EC 1.8.99.3)
1	208	334	fig|1773489.23.peg.208	hypothetical protein	bi	14	929	fig|28181.26.peg.929	53.55	FIG00779168: hypothetical protein
1	209	80	fig|1773489.23.peg.209	hypothetical protein	bi	14	928	fig|28181.26.peg.928	50.7	hypothetical protein
1	210	367	fig|1773489.23.peg.210	Heme A synthase, cytochrome oxidase biogenesis protein Cox15-CtaA	bi	14	927	fig|28181.26.peg.927	57.89	Heme A synthase, cytochrome oxidase biogenesis protein Cox15-CtaA
1	211	312	fig|1773489.23.peg.211	Exopolyphosphatase-related protein	bi	14	925	fig|28181.26.peg.925	81.35	Exopolyphosphatase-related protein
1	212	532	fig|1773489.23.peg.212	Carboxyl-terminal protease (EC 3.4.21.102)	uni	14	924	fig|28181.26.peg.924	51.36	Carboxyl-terminal protease (EC 3.4.21.102)
1	213	300	fig|1773489.23.peg.213	CoB--CoM heterodisulfide reductase subunit B (EC 1.8.98.1)	-				0
1	214	205	fig|1773489.23.peg.214	CoB--CoM heterodisulfide reductase subunit C (EC 1.8.98.1)	uni	36	2152	fig|28181.26.peg.2152	31.91	Electron transport complex protein RnfC
1	215	763	fig|1773489.23.peg.215	heterodisulfide reductase, subunit A/methylviologen reducing hydrogenase, subunit delta	bi	2	19	fig|28181.26.peg.19	24.88	cytochrome B6
1	216	424	fig|1773489.23.peg.216	CoB--CoM heterodisulfide reductase subunit A (EC 1.8.98.1)	-				0
1	217	66	fig|1773489.23.peg.217	hypothetical protein	-				0
1	218	391	fig|1773489.23.peg.218	Sulfate adenylyltransferase, dissimilatory-type (EC 2.7.7.4)	bi	21	1462	fig|28181.26.peg.1462	73.79	Sulfate adenylyltransferase, dissimilatory-type (EC 2.7.7.4)
1	219	164	fig|1773489.23.peg.219	hypothetical protein	-				0
1	220	119	fig|1773489.23.peg.220	hypothetical protein	bi	21	1461	fig|28181.26.peg.1461	66.95	hypothetical protein
1	221	142	fig|1773489.23.peg.221	Adenylylsulfate reductase beta-subunit (EC 1.8.99.2)	bi	8	396	fig|28181.26.peg.396	45.3	Adenylylsulfate reductase beta-subunit (EC 1.8.99.2)
1	222	640	fig|1773489.23.peg.222	Adenylylsulfate reductase alpha-subunit (EC 1.8.99.2)	bi	8	397	fig|28181.26.peg.397	47.24	Adenylylsulfate reductase alpha-subunit (EC 1.8.99.2)
1	223	306	fig|1773489.23.peg.223	hypothetical protein	-				0
1	224	188	fig|1773489.23.peg.224	hypothetical protein	bi	53	2663	fig|28181.26.peg.2663	40.7	hypothetical protein
1	225	4117	fig|1773489.23.peg.225	T1SS secreted agglutinin RTX	bi	14	923	fig|28181.26.peg.923	49.28	hypothetical protein
1	226	697	fig|1773489.23.peg.226	HAMP domain/GAF domain/HD domain protein	bi	41	2304	fig|28181.26.peg.2304	65.49	Response regulator/sensory box/HDIG domain protein
1	227	224	fig|1773489.23.peg.227	Predicted periplasmic protein	bi	41	2302	fig|28181.26.peg.2302	67.97	Predicted periplasmic protein
1	228	530	fig|1773489.23.peg.228	Peptide chain release factor 3	bi	41	2300	fig|28181.26.peg.2300	80.15	Peptide chain release factor 3
1	229	572	fig|1773489.23.peg.229	Sulfate permease	bi	41	2297	fig|28181.26.peg.2297	61.68	Sulfate permease
1	230	245	fig|1773489.23.peg.230	Phosphate starvation-inducible protein PhoH, predicted ATPase	bi	41	2296	fig|28181.26.peg.2296	70.4	Phosphate starvation-inducible protein PhoH, predicted ATPase
1	231	624	fig|1773489.23.peg.231	COG0488: ATPase components of ABC transporters with duplicated ATPase domains	bi	54	2666	fig|28181.26.peg.2666	50.49	ABC transporter, ATP-binding protein
1	232	925	fig|1773489.23.peg.232	Cation-transporting ATPase	bi	13	867	fig|28181.26.peg.867	46.45	Ca ion P-type ATPase
1	233	149	fig|1773489.23.peg.233	Inosine-5'-monophosphate dehydrogenase (EC 1.1.1.205)	bi	41	2293	fig|28181.26.peg.2293	42.57	CBS domain protein
1	234	260	fig|1773489.23.peg.234	UPF0246 protein YaaA	bi	41	2292	fig|28181.26.peg.2292	49.62	UPF0246 protein YaaA
1	235	122	fig|1773489.23.peg.235	FIG138056: a glutathione-dependent thiol reductase	bi	41	2291	fig|28181.26.peg.2291	44.68	FIG138056: a glutathione-dependent thiol reductase
1	236	168	fig|1773489.23.peg.236	ABC-type transport system	bi	41	2290	fig|28181.26.peg.2290	59.88	ABC-type transport system involved in resistance to organic solvents, auxiliary component
1	237	315	fig|1773489.23.peg.237	Phytoene synthase (EC 2.5.1.32)	-				0
1	238	296	fig|1773489.23.peg.238	Phytoene synthase (EC 2.5.1.32)	bi	41	2289	fig|28181.26.peg.2289	46.1	Phytoene synthase (EC 2.5.1.32)
1	239	417	fig|1773489.23.peg.239	Squalene-associated FAD-dependent desaturase, HpnE	bi	41	2288	fig|28181.26.peg.2288	37.77	Squalene-associated FAD-dependent desaturase, HpnE
1	240	314	fig|1773489.23.peg.240	4-hydroxy-3-methylbut-2-enyl diphosphate reductase (EC 1.17.1.2)	bi	41	2287	fig|28181.26.peg.2287	64.63	4-hydroxy-3-methylbut-2-enyl diphosphate reductase (EC 1.17.1.2)
1	241	185	fig|1773489.23.peg.241	hypothetical protein	uni	77	3145	fig|28181.26.peg.3145	24.83	Blr3520 protein homolog, hypothetical protein
1	242	221	fig|1773489.23.peg.242	Nitrogen regulation protein NR(I)	bi	82	3289	fig|28181.26.peg.3289	47.09	Response regulator
1	243	651	fig|1773489.23.peg.243	Tetrathionate reductase sensory transduction histidine kinase	bi	82	3290	fig|28181.26.peg.3290	38.19	Signal transduction histidine kinase
1	244	305	fig|1773489.23.peg.244	RNA polymerase sigma factor RpoH	bi	41	2286	fig|28181.26.peg.2286	73.17	RNA polymerase sigma factor RpoH
1	245	265	fig|1773489.23.peg.245	hypothetical protein	bi	41	2285	fig|28181.26.peg.2285	45.19	hypothetical protein
1	246	277	fig|1773489.23.peg.246	Metal-dependent hydrolases of the beta-lactamase superfamily I	bi	41	2284	fig|28181.26.peg.2284	68.77	Metal-dependent hydrolases of the beta-lactamase superfamily I
1	247	262	fig|1773489.23.peg.247	Flagellar motor rotation protein MotB	bi	41	2283	fig|28181.26.peg.2283	45.6	Flagellar motor rotation protein MotB
1	248	275	fig|1773489.23.peg.248	Flagellar motor rotation protein MotA	bi	41	2282	fig|28181.26.peg.2282	70.79	Flagellar motor rotation protein MotA
1	249	446	fig|1773489.23.peg.249	Type I secretion system, membrane fusion protein LapC	bi	41	2281	fig|28181.26.peg.2281	63.81	type I secretion membrane fusion protein, HlyD family
1	250	838	fig|1773489.23.peg.250	Dipeptide transport ATP-binding protein DppF (TC 3.A.1.5.2)	bi	41	2280	fig|28181.26.peg.2280	70.79	Type I secretion system ATPase, LssB family LapB
1	251	722	fig|1773489.23.peg.251	Adenylate cyclase (EC 4.6.1.1)	bi	41	2279	fig|28181.26.peg.2279	57.63	Adenylate cyclase (EC 4.6.1.1)
1	252	776	fig|1773489.23.peg.252	Adenylate cyclase (EC 4.6.1.1)	bi	41	2276	fig|28181.26.peg.2276	71.72	Adenylate cyclase (EC 4.6.1.1)
1	253	161	fig|1773489.23.peg.253	hypothetical protein	bi	41	2275	fig|28181.26.peg.2275	51.15	hypothetical protein
1	254	218	fig|1773489.23.peg.254	Protein-L-isoaspartate O-methyltransferase (EC 2.1.1.77)	bi	41	2270	fig|28181.26.peg.2270	56.68	Protein-L-isoaspartate O-methyltransferase (EC 2.1.1.77)
1	255	111	fig|1773489.23.peg.255	Rhodanese-like domain protein	bi	41	2269	fig|28181.26.peg.2269	37.14	Rhodanese-like domain protein
1	256	449	fig|1773489.23.peg.256	Type I secretion outer membrane protein, TolC precursor	bi	41	2268	fig|28181.26.peg.2268	56.52	Type I secretion outer membrane protein, TolC precursor
1	257	262	fig|1773489.23.peg.257	hypothetical protein	bi	41	2267	fig|28181.26.peg.2267	72.82	extensin-like protein
1	258	884	fig|1773489.23.peg.258	Valyl-tRNA synthetase (EC 6.1.1.9)	bi	41	2266	fig|28181.26.peg.2266	68.17	Valyl-tRNA synthetase (EC 6.1.1.9)
1	259	324	fig|1773489.23.peg.259	Putative stomatin/prohibitin-family membrane protease subunit YbbK	bi	21	1465	fig|28181.26.peg.1465	77.64	Putative stomatin/prohibitin-family membrane protease subunit YbbK
1	260	150	fig|1773489.23.peg.260	Putative activity regulator of membrane protease YbbK	bi	21	1464	fig|28181.26.peg.1464	46.03	Putative activity regulator of membrane protease YbbK
1	261	129	fig|1773489.23.peg.261	hypothetical protein	bi	41	2261	fig|28181.26.peg.2261	63.28	hypothetical protein
1	262	130	fig|1773489.23.peg.262	hypothetical protein	-				0
1	263	210	fig|1773489.23.peg.263	hypothetical protein	bi	45	2348	fig|28181.26.peg.2348	38.65	hypothetical protein
1	264	617	fig|1773489.23.peg.264	Dihydroxy-acid dehydratase (EC 4.2.1.9)	bi	41	2258	fig|28181.26.peg.2258	78.08	Dihydroxy-acid dehydratase (EC 4.2.1.9)
1	265	278	fig|1773489.23.peg.265	Methyl-accepting chemotaxis protein	bi	41	2257	fig|28181.26.peg.2257	51.67	Methyl-accepting chemotaxis protein
1	266	118	fig|1773489.23.peg.266	hypothetical protein	-				0
1	267	258	fig|1773489.23.peg.267	Exodeoxyribonuclease III (EC 3.1.11.2)	bi	41	2256	fig|28181.26.peg.2256	64.64	Exodeoxyribonuclease III (EC 3.1.11.2)
1	268	117	fig|1773489.23.peg.268	probable iron binding protein from the HesB_IscA_SufA family	bi	41	2255	fig|28181.26.peg.2255	60.34	probable iron binding protein from the HesB_IscA_SufA family
1	269	396	fig|1773489.23.peg.269	Deoxyguanosinetriphosphate triphosphohydrolase (EC 3.1.5.1)	bi	41	2254	fig|28181.26.peg.2254	73.21	Deoxyguanosinetriphosphate triphosphohydrolase (EC 3.1.5.1)
1	270	585	fig|1773489.23.peg.270	Arginyl-tRNA synthetase (EC 6.1.1.19)	bi	41	2253	fig|28181.26.peg.2253	72.26	Arginyl-tRNA synthetase (EC 6.1.1.19)
1	271	324	fig|1773489.23.peg.271	hypothetical protein	bi	41	2252	fig|28181.26.peg.2252	50	putative exported protein of unknown function with OmpA family domain
1	272	357	fig|1773489.23.peg.272	Beta N-acetyl-glucosaminidase (EC 3.2.1.52)	bi	41	2251	fig|28181.26.peg.2251	59.49	Beta N-acetyl-glucosaminidase (EC 3.2.1.52)
1	273	232	fig|1773489.23.peg.273	FIG004556: membrane metalloprotease	bi	41	2250	fig|28181.26.peg.2250	56.58	FIG004556: membrane metalloprotease
1	274	277	fig|1773489.23.peg.274	Segregation and condensation protein A	bi	41	2249	fig|28181.26.peg.2249	59.41	Segregation and condensation protein A
1	275	224	fig|1773489.23.peg.275	Segregation and condensation protein B	-				0
1	276	81	fig|1773489.23.peg.276	Twin-arginine translocation protein TatA	bi	41	2248	fig|28181.26.peg.2248	56.41	Twin-arginine translocation protein TatA
1	277	168	fig|1773489.23.peg.277	Twin-arginine translocation protein TatB	bi	41	2247	fig|28181.26.peg.2247	46.34	Twin-arginine translocation protein TatB
1	278	267	fig|1773489.23.peg.278	Twin-arginine translocation protein TatC	bi	41	2246	fig|28181.26.peg.2246	72.31	Twin-arginine translocation protein TatC
1	279	427	fig|1773489.23.peg.279	Seryl-tRNA synthetase (EC 6.1.1.11)	bi	41	2245	fig|28181.26.peg.2245	69.6	Seryl-tRNA synthetase (EC 6.1.1.11)
1	280	261	fig|1773489.23.peg.280	5-nucleotidase SurE (EC 3.1.3.5)	bi	41	2244	fig|28181.26.peg.2244	64.94	5-nucleotidase SurE (EC 3.1.3.5)
1	281	215	fig|1773489.23.peg.281	Protein-L-isoaspartate O-methyltransferase (EC 2.1.1.77)	bi	41	2243	fig|28181.26.peg.2243	69.86	Protein-L-isoaspartate O-methyltransferase (EC 2.1.1.77)
1	282	348	fig|1773489.23.peg.282	peptidase M23B	bi	41	2242	fig|28181.26.peg.2242	51.99	LysM domain / Lipoprotein NlpD
1	283	633	fig|1773489.23.peg.283	diguanylate cyclase/phosphodiesterase (GGDEF & EAL domains) with PAS/PAC sensor(s)	bi	41	2274	fig|28181.26.peg.2274	48.55	GGDEF domain protein
1	284	291	fig|1773489.23.peg.284	ATP-DEPENDENT PROTEASE SUBUNIT	bi	10	654	fig|28181.26.peg.654	68.33	ATP-DEPENDENT PROTEASE SUBUNIT
1	285	68	fig|1773489.23.peg.285	hypothetical protein	-				0
1	286	144	fig|1773489.23.peg.286	Preprotein translocase subunit YajC (TC 3.A.5.1.1)	bi	10	655	fig|28181.26.peg.655	56.55	Preprotein translocase subunit YajC (TC 3.A.5.1.1)
1	287	528	fig|1773489.23.peg.287	Protein-export membrane protein SecD (TC 3.A.5.1.1)	bi	10	656	fig|28181.26.peg.656	60.98	Protein-export membrane protein SecD (TC 3.A.5.1.1)
1	288	315	fig|1773489.23.peg.288	Protein-export membrane protein SecF (TC 3.A.5.1.1)	bi	10	657	fig|28181.26.peg.657	65.54	Protein-export membrane protein SecF (TC 3.A.5.1.1)
1	289	119	fig|1773489.23.peg.289	FIG020313: hypothetical protein	bi	10	658	fig|28181.26.peg.658	45.37	FIG020313: hypothetical protein
1	290	160	fig|1773489.23.peg.290	InterPro IPR000345	-				0
1	291	200	fig|1773489.23.peg.291	Superoxide dismutase [Fe] (EC 1.15.1.1)	bi	10	666	fig|28181.26.peg.666	76.02	Superoxide dismutase [Fe] (EC 1.15.1.1)
1	292	266	fig|1773489.23.peg.292	hypothetical protein	bi	10	667	fig|28181.26.peg.667	39.17	Phytoene synthase (EC 2.5.1.32)
1	293	749	fig|1773489.23.peg.293	hypothetical protein	bi	10	669	fig|28181.26.peg.669	49.33	MJ0042 family finger-like protein
1	294	463	fig|1773489.23.peg.294	tRNA:m(5)U-54 MTase gid	bi	10	672	fig|28181.26.peg.672	69	tRNA:m(5)U-54 MTase gid
1	295	150	fig|1773489.23.peg.295	hypothetical protein	bi	10	673	fig|28181.26.peg.673	49.54	FIG136845: Rhodanese-related sulfurtransferase
1	296	479	fig|1773489.23.peg.296	Di- and tricarboxylate transporters	-				0
1	297	309	fig|1773489.23.peg.297	Transcriptional regulator, LysR family	uni	25	1661	fig|28181.26.peg.1661	38.57	Transcriptional regulator, LysR family
1	298	142	fig|1773489.23.peg.298	COG2703: Hemerythrin	bi	10	675	fig|28181.26.peg.675	35.25	hemerythrin-like metal-binding protein
1	299	421	fig|1773489.23.peg.299	MgtC family	-				0
1	300	537	fig|1773489.23.peg.300	Adenylate cyclase (EC 4.6.1.1)	bi	10	676	fig|28181.26.peg.676	42.67	Adenylate cyclase (EC 4.6.1.1)
1	301	953	fig|1773489.23.peg.301	Excinuclease ABC subunit A	bi	10	677	fig|28181.26.peg.677	80.7	Excinuclease ABC subunit A
1	302	180	fig|1773489.23.peg.302	Single-stranded DNA-binding protein	bi	17	1170	fig|28181.26.peg.1170	85.96	Single-stranded DNA-binding protein
1	303	213	fig|1773489.23.peg.303	hypothetical protein	-				0
1	304	234	fig|1773489.23.peg.304	hypothetical protein	-				0
1	305	244	fig|1773489.23.peg.305	Glycosyl transferase, family 2	bi	30	1999	fig|28181.26.peg.1999	36.67	putative glycosyltransferase
1	306	396	fig|1773489.23.peg.306	ADP-heptose--lipooligosaccharide heptosyltransferase II (EC 2.4.1.-)	uni	45	2364	fig|28181.26.peg.2364	33.98	ADP-heptose--lipooligosaccharide heptosyltransferase II (EC 2.4.1.-)
1	307	325	fig|1773489.23.peg.307	Hydrogen peroxide-inducible genes activator	bi	20	1341	fig|28181.26.peg.1341	55.52	Hydrogen peroxide-inducible genes activator
1	308	162	fig|1773489.23.peg.308	Rubrerythrin	bi	20	1342	fig|28181.26.peg.1342	83.77	Rubrerythrin
1	309	54	fig|1773489.23.peg.309	Rubredoxin	bi	20	1343	fig|28181.26.peg.1343	80.77	Rubredoxin
1	310	398	fig|1773489.23.peg.310	Rubredoxin-NAD(+) reductase (EC 1.18.1.1)	bi	20	1344	fig|28181.26.peg.1344	52.54	Rubredoxin-NAD(+) reductase (EC 1.18.1.1)
1	311	330	fig|1773489.23.peg.311	Cobalt-zinc-cadmium resistance protein CzcD	bi	69	2956	fig|28181.26.peg.2956	49.54	Cobalt-zinc-cadmium resistance protein CzcD
1	312	933	fig|1773489.23.peg.312	DNA gyrase subunit A (EC 5.99.1.3)	bi	17	1169	fig|28181.26.peg.1169	76.8	DNA gyrase subunit A (EC 5.99.1.3)
1	313	168	fig|1773489.23.peg.313	Phosphopantetheine adenylyltransferase (EC 2.7.7.3)	bi	17	1168	fig|28181.26.peg.1168	66.87	Phosphopantetheine adenylyltransferase (EC 2.7.7.3)
1	314	523	fig|1773489.23.peg.314	Transcriptional regulator, XRE family	bi	21	1475	fig|28181.26.peg.1475	54.41	Transcriptional regulator, XRE family
1	315	453	fig|1773489.23.peg.315	Branched-chain amino acid ABC transporter, periplasmic substrate- binding protein	bi	21	1474	fig|28181.26.peg.1474	67.95	Branched-chain amino acid ABC transporter, periplasmic substrate- binding protein
1	316	302	fig|1773489.23.peg.316	High-affinity branched-chain amino acid transport system permease protein LivH (TC 3.A.1.4.1)	bi	21	1473	fig|28181.26.peg.1473	44.97	Possible ABC transporter subunit
1	317	336	fig|1773489.23.peg.317	Branched-chain amino acid transport system permease protein LivM (TC 3.A.1.4.1)	bi	21	1472	fig|28181.26.peg.1472	41.19	Branched-chain amino acid transport system permease protein LivM (TC 3.A.1.4.1)
1	318	252	fig|1773489.23.peg.318	Branched-chain amino acid transport ATP-binding protein LivG (TC 3.A.1.4.1)	bi	21	1471	fig|28181.26.peg.1471	62.86	Branched-chain amino acid transport ATP-binding protein LivG (TC 3.A.1.4.1)
1	319	249	fig|1773489.23.peg.319	Branched-chain amino acid ABC transporter, ATP-binding protein	bi	21	1470	fig|28181.26.peg.1470	72.95	Branched-chain amino acid ABC transporter, ATP-binding protein
1	320	136	fig|1773489.23.peg.320	Response regulator receiver protein in cluster with DNA polymerase III epsilon subunit	bi	21	1469	fig|28181.26.peg.1469	62.1	Response regulator receiver protein in cluster with DNA polymerase III epsilon subunit
1	321	87	fig|1773489.23.peg.321	hypothetical protein	bi	21	1468	fig|28181.26.peg.1468	40.32	hypothetical protein
1	322	918	fig|1773489.23.peg.322	Serine phosphatase RsbU, regulator of sigma subunit	bi	21	1467	fig|28181.26.peg.1467	64.1	Serine phosphatase RsbU, regulator of sigma subunit
1	323	445	fig|1773489.23.peg.323	FIG00989059: hypothetical protein	-				0
1	324	383	fig|1773489.23.peg.324	M. jannaschii predicted coding region MJ1477	bi	17	1163	fig|28181.26.peg.1163	39.03	M. jannaschii predicted coding region MJ1477
1	325	369	fig|1773489.23.peg.325	Aminobutyraldehyde dehydrogenase (EC 1.2.1.19)	bi	71	3053	fig|28181.26.peg.3053	56.63	Aminobutyraldehyde dehydrogenase (EC 1.2.1.19)
1	326	268	fig|1773489.23.peg.326	ATPases involved in chromosome partitioning	bi	17	1162	fig|28181.26.peg.1162	54.41	ATPases involved in chromosome partitioning
1	327	204	fig|1773489.23.peg.327	Transporter, LysE family	bi	17	1160	fig|28181.26.peg.1160	51.92	Transporter, LysE family
1	328	62	fig|1773489.23.peg.328	hypothetical protein	-				0
1	329	197	fig|1773489.23.peg.329	FIG00857475: hypothetical protein	bi	17	1159	fig|28181.26.peg.1159	58.7	Bll5159 protein
1	330	240	fig|1773489.23.peg.330	FIG033376: Heat shock protein DnaJ-like	bi	17	1158	fig|28181.26.peg.1158	43.08	DnaJ domain protein
1	331	350	fig|1773489.23.peg.331	Undecaprenyl-phosphate N-acetylglucosaminyl 1-phosphate transferase (EC 2.7.8.-)	bi	17	1157	fig|28181.26.peg.1157	53.58	Undecaprenyl-phosphate N-acetylglucosaminyl 1-phosphate transferase (EC 2.7.8.-)
1	332	290	fig|1773489.23.peg.332	UTP--glucose-1-phosphate uridylyltransferase (EC 2.7.7.9)	bi	17	1156	fig|28181.26.peg.1156	60.34	UTP--glucose-1-phosphate uridylyltransferase (EC 2.7.7.9)
1	333	444	fig|1773489.23.peg.333	UDP-glucose dehydrogenase (EC 1.1.1.22)	bi	17	1155	fig|28181.26.peg.1155	81.11	UDP-glucose dehydrogenase (EC 1.1.1.22)
1	334	468	fig|1773489.23.peg.334	Phosphomannomutase (EC 5.4.2.8)	bi	30	1991	fig|28181.26.peg.1991	62.23	Phosphomannomutase (EC 5.4.2.8)
1	335	455	fig|1773489.23.peg.335	D-alanyl-D-alanine carboxypeptidase (EC 3.4.16.4)	bi	17	1154	fig|28181.26.peg.1154	52.64	D-alanyl-D-alanine carboxypeptidase (EC 3.4.16.4)
1	336	200	fig|1773489.23.peg.336	hypothetical protein	-				0
1	337	113	fig|1773489.23.peg.337	ATP-dependent Clp protease adaptor protein ClpS	bi	17	1152	fig|28181.26.peg.1152	81.72	ATP-dependent Clp protease adaptor protein ClpS
1	338	782	fig|1773489.23.peg.338	ATP-dependent Clp protease ATP-binding subunit ClpA	uni	29	1983	fig|28181.26.peg.1983	46.18	ClpB protein
1	339	201	fig|1773489.23.peg.339	hypothetical protein	bi	17	1150	fig|28181.26.peg.1150	40.57	hypothetical protein
1	340	384	fig|1773489.23.peg.340	FIG110192: hypothetical protein	bi	17	1149	fig|28181.26.peg.1149	55.18	FIG110192: hypothetical protein
1	341	156	fig|1773489.23.peg.341	Endoribonuclease L-PSP	bi	17	1148	fig|28181.26.peg.1148	75	Bona fide RidA/YjgF/TdcF/RutC subgroup
1	342	1226	fig|1773489.23.peg.342	Ribonucleotide reductase of class II (coenzyme B12-dependent) (EC 1.17.4.1)	bi	17	1141	fig|28181.26.peg.1141	74.11	Ribonucleotide reductase of class II (coenzyme B12-dependent) (EC 1.17.4.1)
1	343	119	fig|1773489.23.peg.343	NADH:ubiquinone oxidoreductase 17.2 kD subunit	bi	17	1140	fig|28181.26.peg.1140	64.66	NADH:ubiquinone oxidoreductase 17.2 kD subunit
1	344	162	fig|1773489.23.peg.344	Uncharacterized ABC transporter, periplasmic component YrbD	bi	17	1139	fig|28181.26.peg.1139	51.57	ABC-type transport system involved in resistance to organic solvents, periplasmic component
1	345	160	fig|1773489.23.peg.345	ABC-type transport system involved in resistance to organic solvents, periplasmic component	bi	17	1138	fig|28181.26.peg.1138	67.53	ABC-type transport system involved in resistance to organic solvents, periplasmic component
1	346	221	fig|1773489.23.peg.346	Methyltransferase type 11	bi	17	1137	fig|28181.26.peg.1137	48.15	COG0500: SAM-dependent methyltransferases
1	347	140	fig|1773489.23.peg.347	FIG167255: hypothetical protein	bi	17	1136	fig|28181.26.peg.1136	69.92	FIG167255: hypothetical protein
1	348	229	fig|1773489.23.peg.348	Leucyl/phenylalanyl-tRNA--protein transferase (EC 2.3.2.6)	bi	17	1135	fig|28181.26.peg.1135	60.43	Leucyl/phenylalanyl-tRNA--protein transferase (EC 2.3.2.6)
1	349	448	fig|1773489.23.peg.349	Biotin carboxylase of acetyl-CoA carboxylase (EC 6.3.4.14)	bi	17	1128	fig|28181.26.peg.1128	80.22	Biotin carboxylase of acetyl-CoA carboxylase (EC 6.3.4.14)
1	350	155	fig|1773489.23.peg.350	Biotin carboxyl carrier protein of acetyl-CoA carboxylase	bi	17	1127	fig|28181.26.peg.1127	61.54	Biotin carboxyl carrier protein of acetyl-CoA carboxylase
1	351	148	fig|1773489.23.peg.351	3-dehydroquinate dehydratase II (EC 4.2.1.10)	bi	17	1126	fig|28181.26.peg.1126	65.99	3-dehydroquinate dehydratase II (EC 4.2.1.10)
1	352	327	fig|1773489.23.peg.352	Thiazole biosynthesis protein ThiG	bi	17	1125	fig|28181.26.peg.1125	78.64	Thiazole biosynthesis protein ThiG
1	353	295	fig|1773489.23.peg.353	Phosphoribulokinase (EC 2.7.1.19)	bi	27	1830	fig|28181.26.peg.1830	77.05	Phosphoribulokinase (EC 2.7.1.19)
1	354	141	fig|1773489.23.peg.354	Outer membrane lipoprotein OmlA	bi	66	2850	fig|28181.26.peg.2850	49.6	Outer membrane lipoprotein OmlA
1	355	204	fig|1773489.23.peg.355	Ubiquinol-cytochrome C chaperone	bi	66	2851	fig|28181.26.peg.2851	40.41	Ubiquinol-cytochrome C chaperone
1	356	162	fig|1773489.23.peg.356	Conserved hypothetical protein, gene in Ubiquinol-cytochrome C chaperone locus	bi	66	2852	fig|28181.26.peg.2852	34.55	Conserved hypothetical protein, gene in Ubiquinol-cytochrome C chaperone locus
1	357	62	fig|1773489.23.peg.357	LSU ribosomal protein L32p	bi	66	2853	fig|28181.26.peg.2853	70.49	LSU ribosomal protein L32p
1	358	351	fig|1773489.23.peg.358	Phosphate:acyl-ACP acyltransferase PlsX	bi	66	2854	fig|28181.26.peg.2854	66	Phosphate:acyl-ACP acyltransferase PlsX
1	359	326	fig|1773489.23.peg.359	3-oxoacyl-[acyl-carrier-protein] synthase, KASIII (EC 2.3.1.180)	bi	66	2855	fig|28181.26.peg.2855	73.23	3-oxoacyl-[acyl-carrier-protein] synthase, KASIII (EC 2.3.1.180)
1	360	102	fig|1773489.23.peg.360	Integration host factor alpha subunit	bi	66	2856	fig|28181.26.peg.2856	88.42	Integration host factor alpha subunit
1	361	151	fig|1773489.23.peg.361	Transcriptional regulator, MerR family	-				0
1	362	220	fig|1773489.23.peg.362	Ethanolamine utilization protein	uni	14	923	fig|28181.26.peg.923	31.88	hypothetical protein
1	363	479	fig|1773489.23.peg.363	UDP-N-acetylmuramoylalanine--D-glutamate ligase (EC 6.3.2.9)	bi	18	1203	fig|28181.26.peg.1203	48.74	UDP-N-acetylmuramoylalanine--D-glutamate ligase (EC 6.3.2.9)
1	364	158	fig|1773489.23.peg.364	hypothetical protein	-				0
1	365	117	fig|1773489.23.peg.365	hypothetical protein	bi	66	2858	fig|28181.26.peg.2858	62.04	hypothetical protein
1	366	112	fig|1773489.23.peg.366	hypothetical protein	bi	25	1699	fig|28181.26.peg.1699	37.63	Anti-sigma F factor antagonist (spoIIAA-2); Anti-sigma B factor antagonist RsbV
1	367	87	fig|1773489.23.peg.367	hypothetical protein	bi	66	2859	fig|28181.26.peg.2859	71.43	hypothetical protein
1	368	126	fig|1773489.23.peg.368	Periplasmic divalent cation tolerance protein CutA	bi	66	2860	fig|28181.26.peg.2860	42.42	Periplasmic divalent cation tolerance protein CutA
1	369	312	fig|1773489.23.peg.369	chemotaxis protein CheYIII	bi	66	2861	fig|28181.26.peg.2861	47.12	hypothetical protein
1	370	399	fig|1773489.23.peg.370	2-C-methyl-D-erythritol 4-phosphate cytidylyltransferase (EC 2.7.7.60) / 2-C-methyl-D-erythritol 2,4-cyclodiphosphate synthase (EC 4.6.1.12)	bi	66	2862	fig|28181.26.peg.2862	54.34	2-C-methyl-D-erythritol 4-phosphate cytidylyltransferase (EC 2.7.7.60) / 2-C-methyl-D-erythritol 2,4-cyclodiphosphate synthase (EC 4.6.1.12)
1	371	273	fig|1773489.23.peg.371	CcsA-related protein	bi	66	2863	fig|28181.26.peg.2863	49.44	CcsA-related protein
1	372	329	fig|1773489.23.peg.372	tRNA dihydrouridine synthase B (EC 1.-.-.-)	bi	66	2864	fig|28181.26.peg.2864	70.37	tRNA dihydrouridine synthase B (EC 1.-.-.-)
1	373	383	fig|1773489.23.peg.373	Nitrogen regulation protein NtrB (EC 2.7.13.3)	bi	66	2865	fig|28181.26.peg.2865	60.81	Nitrogen regulation protein NtrB (EC 2.7.13.3)
1	374	479	fig|1773489.23.peg.374	Nitrogen regulation protein NtrC	bi	66	2866	fig|28181.26.peg.2866	76.06	Nitrogen regulation protein NtrC
1	375	756	fig|1773489.23.peg.375	Nitrogen regulation protein NtrY (EC 2.7.3.-)	bi	66	2867	fig|28181.26.peg.2867	54.77	Nitrogen regulation protein NtrY (EC 2.7.3.-)
1	376	466	fig|1773489.23.peg.376	Nitrogen regulation protein NtrX	bi	66	2868	fig|28181.26.peg.2868	66.74	Nitrogen regulation protein NtrX
1	377	459	fig|1773489.23.peg.377	Trk system potassium uptake protein TrkA	bi	66	2869	fig|28181.26.peg.2869	74.89	Trk system potassium uptake protein TrkA
1	378	288	fig|1773489.23.peg.378	D-alanine aminotransferase (EC 2.6.1.21)	bi	66	2870	fig|28181.26.peg.2870	56.99	D-alanine aminotransferase (EC 2.6.1.21)
1	379	231	fig|1773489.23.peg.379	Phosphoglycolate phosphatase (EC 3.1.3.18)	bi	66	2871	fig|28181.26.peg.2871	59.05	Hydrolase, haloacid dehalogenase-like family
1	380	81	fig|1773489.23.peg.380	RNA-binding protein Hfq	bi	66	2872	fig|28181.26.peg.2872	87.01	RNA-binding protein Hfq
1	381	440	fig|1773489.23.peg.381	GTP-binding protein HflX	bi	66	2873	fig|28181.26.peg.2873	60.84	GTP-binding protein HflX
1	382	276	fig|1773489.23.peg.382	Inositol-1-monophosphatase (EC 3.1.3.25)	bi	66	2875	fig|28181.26.peg.2875	43.07	Inositol-1-monophosphatase (EC 3.1.3.25)
1	383	293	fig|1773489.23.peg.383	2-hydroxy-3-oxopropionate reductase (EC 1.1.1.60)	bi	66	2876	fig|28181.26.peg.2876	72.76	2-hydroxy-3-oxopropionate reductase (EC 1.1.1.60)
1	384	72	fig|1773489.23.peg.384	hypothetical protein	-				0
1	385	223	fig|1773489.23.peg.385	hypothetical protein	bi	66	2878	fig|28181.26.peg.2878	50	hypothetical protein
1	386	290	fig|1773489.23.peg.386	Nucleoside triphosphate pyrophosphohydrolase MazG (EC 3.6.1.8)	bi	66	2879	fig|28181.26.peg.2879	53.28	Nucleoside triphosphate pyrophosphohydrolase MazG (EC 3.6.1.8)
1	387	628	fig|1773489.23.peg.387	Tetrathionate reductase sensory transduction histidine kinase	uni	82	3290	fig|28181.26.peg.3290	37.15	Signal transduction histidine kinase
1	388	216	fig|1773489.23.peg.388	Nitrogen regulation protein NR(I)	uni	82	3289	fig|28181.26.peg.3289	45.64	Response regulator
1	389	247	fig|1773489.23.peg.389	Tetrathionate reductase subunit B	uni	22	1528	fig|28181.26.peg.1528	34.73	Formate dehydrogenase-O, iron-sulfur subunit (EC 1.2.1.2); Putative formate dehydrogenase iron-sulfur subunit (EC 1.2.1.2)
1	390	367	fig|1773489.23.peg.390	Tetrathionate reductase subunit C	-				0
1	391	1030	fig|1773489.23.peg.391	Tetrathionate reductase subunit A	uni	22	1529	fig|28181.26.peg.1529	27.92	Formate dehydrogenase-O, major subunit (EC 1.2.1.2)
1	392	108	fig|1773489.23.peg.392	Putative sulfite reductase, gamma subunit (EC 1.8.99.3)	bi	51	2479	fig|28181.26.peg.2479	66.67	Putative sulfite reductase, gamma subunit (EC 1.8.99.3)
1	393	393	fig|1773489.23.peg.393	Sensory box histidine kinase/response regulator	uni	9	589	fig|28181.26.peg.589	45.38	hypothetical protein
1	394	377	fig|1773489.23.peg.394	hypothetical protein	bi	54	2736	fig|28181.26.peg.2736	40.38	hypothetical protein
1	395	147	fig|1773489.23.peg.395	O-acetylhomoserine sulfhydrylase (EC 2.5.1.49) / O-succinylhomoserine sulfhydrylase (EC 2.5.1.48)	bi	9	556	fig|28181.26.peg.556	58.57	O-acetylhomoserine sulfhydrylase (EC 2.5.1.49) / O-succinylhomoserine sulfhydrylase (EC 2.5.1.48)
1	396	302	fig|1773489.23.peg.396	Enoyl-CoA hydratase (EC 4.2.1.17)	bi	9	555	fig|28181.26.peg.555	58.02	Enoyl-CoA hydratase (EC 4.2.1.17)
1	397	155	fig|1773489.23.peg.397	LSU ribosomal protein L13p (L13Ae)	bi	9	554	fig|28181.26.peg.554	73.38	LSU ribosomal protein L13p (L13Ae)
1	398	177	fig|1773489.23.peg.398	SSU ribosomal protein S9p (S16e)	bi	9	553	fig|28181.26.peg.553	76.33	SSU ribosomal protein S9p (S16e)
1	399	142	fig|1773489.23.peg.399	hypothetical protein	-				0
1	400	275	fig|1773489.23.peg.400	Transporter	bi	27	1781	fig|28181.26.peg.1781	67.89	Transporter
1	401	694	fig|1773489.23.peg.401	ATP-dependent DNA helicase RecG (EC 3.6.1.-)	bi	27	1779	fig|28181.26.peg.1779	65.66	ATP-dependent DNA helicase RecG (EC 3.6.1.-)
1	402	77	fig|1773489.23.peg.402	hypothetical protein	bi	27	1778	fig|28181.26.peg.1778	43.28	YgfY COG2938
1	403	1142	fig|1773489.23.peg.403	Transcription-repair coupling factor	bi	27	1777	fig|28181.26.peg.1777	63.39	Transcription-repair coupling factor
1	404	217	fig|1773489.23.peg.404	2-hydroxychromene-2-carboxylate isomerase/DsbA-like thioredoxin domain	bi	27	1776	fig|28181.26.peg.1776	41.95	2-hydroxychromene-2-carboxylate isomerase/DsbA-like thioredoxin domain
1	405	238	fig|1773489.23.peg.405	Nickel transporter UreH	bi	8	413	fig|28181.26.peg.413	49.57	Nickel transporter UreH
1	406	165	fig|1773489.23.peg.406	hypothetical protein	-				0
1	407	533	fig|1773489.23.peg.407	sensory box histidine kinase/response regulator	bi	25	1718	fig|28181.26.peg.1718	36.75	InterPro IPR000014:IPR001789:IPR002106:IPR002570:IPR003594:IPR00366 0 :IPR003661:IPR004358:IPR005467 COGs COG0642
1	408	233	fig|1773489.23.peg.408	hypothetical protein	bi	7	260	fig|28181.26.peg.260	40.43	hypothetical protein
1	409	243	fig|1773489.23.peg.409	FIG056164: rhomboid family serine protease	-				0
1	410	283	fig|1773489.23.peg.410	hypothetical protein	-				0
1	411	89	fig|1773489.23.peg.411	Conjugal transfer protein TraD	-				0
1	412	197	fig|1773489.23.peg.412	Conjugal transfer protein TraC	-				0
1	413	263	fig|1773489.23.peg.413	Putative membrane protein	bi	66	2912	fig|28181.26.peg.2912	42.15	Putative membrane protein
1	414	444	fig|1773489.23.peg.414	Membrane-bound lytic murein transglycosylase B precursor (EC 3.2.1.-)	bi	66	2911	fig|28181.26.peg.2911	57.52	Membrane-bound lytic murein transglycosylase B precursor (EC 3.2.1.-)
1	415	312	fig|1773489.23.peg.415	Rare lipoprotein A precursor	bi	66	2910	fig|28181.26.peg.2910	49.84	Rare lipoprotein A precursor
1	416	398	fig|1773489.23.peg.416	D-alanyl-D-alanine carboxypeptidase (EC 3.4.16.4)	bi	66	2909	fig|28181.26.peg.2909	62.23	D-alanyl-D-alanine carboxypeptidase (EC 3.4.16.4)
1	417	218	fig|1773489.23.peg.417	Thymidylate kinase (EC 2.7.4.9)	bi	66	2908	fig|28181.26.peg.2908	62.5	Thymidylate kinase (EC 2.7.4.9)
1	418	402	fig|1773489.23.peg.418	DNA polymerase III delta prime subunit (EC 2.7.7.7)	bi	66	2907	fig|28181.26.peg.2907	48.52	DNA polymerase III delta prime subunit (EC 2.7.7.7)
1	419	521	fig|1773489.23.peg.419	Methionyl-tRNA synthetase (EC 6.1.1.10)	bi	66	2906	fig|28181.26.peg.2906	72.92	Methionyl-tRNA synthetase (EC 6.1.1.10)
1	420	275	fig|1773489.23.peg.420	Putative deoxyribonuclease YcfH	bi	66	2905	fig|28181.26.peg.2905	59.85	Putative deoxyribonuclease YcfH
1	421	259	fig|1773489.23.peg.421	Metal-dependent hydrolases of the beta-lactamase superfamily I; PhnP protein	bi	66	2904	fig|28181.26.peg.2904	56.32	Metal-dependent hydrolases of the beta-lactamase superfamily I; PhnP protein
1	422	186	fig|1773489.23.peg.422	hypothetical protein	-				0
1	423	100	fig|1773489.23.peg.423	hypothetical protein	-				0
1	424	375	fig|1773489.23.peg.424	Response regulator	bi	9	558	fig|28181.26.peg.558	63.59	response regulator
1	425	104	fig|1773489.23.peg.425	hypothetical protein	bi	9	559	fig|28181.26.peg.559	76.77	hypothetical protein
1	426	639	fig|1773489.23.peg.426	General secretion pathway protein A	bi	9	560	fig|28181.26.peg.560	41.22	General secretion pathway protein A
1	427	414	fig|1773489.23.peg.427	FOG: TPR repeat	bi	9	561	fig|28181.26.peg.561	29.94	hypothetical protein
1	428	535	fig|1773489.23.peg.428	diguanylate cyclase/phosphodiesterase (GGDEF & EAL domains) with PAS/PAC sensor(s)	bi	8	452	fig|28181.26.peg.452	40.48	diguanylate cyclase/phosphodiesterase (GGDEF & EAL domains) with PAS/PAC sensor(s)
1	429	785	fig|1773489.23.peg.429	Phosphate regulon sensor protein PhoR (SphS) (EC 2.7.13.3)	bi	9	589	fig|28181.26.peg.589	47.35	hypothetical protein
1	430	274	fig|1773489.23.peg.430	hypothetical protein	bi	77	3111	fig|28181.26.peg.3111	25.43	hypothetical protein
1	431	371	fig|1773489.23.peg.431	Ferredoxin reductase	-				0
1	432	261	fig|1773489.23.peg.432	D-beta-hydroxybutyrate dehydrogenase (EC 1.1.1.30)	uni	13	903	fig|28181.26.peg.903	26.88	3-oxoacyl-[acyl-carrier protein] reductase (EC 1.1.1.100)
1	433	878	fig|1773489.23.peg.433	membrane protein, putative	-				0
1	434	391	fig|1773489.23.peg.434	NAD(FAD)-utilizing dehydrogenases	bi	21	1357	fig|28181.26.peg.1357	61.38	NAD(FAD)-utilizing dehydrogenases
1	435	124	fig|1773489.23.peg.435	hypothetical protein	-				0
1	436	784	fig|1773489.23.peg.436	Ferrous iron transport protein B	bi	69	2954	fig|28181.26.peg.2954	35.53	Ferrous iron transport protein B
1	437	75	fig|1773489.23.peg.437	hypothetical protein	-				0
1	438	408	fig|1773489.23.peg.438	6-phosphofructokinase (EC 2.7.1.11)	bi	9	588	fig|28181.26.peg.588	80.15	Similar to 6-phosphofructokinase
1	439	408	fig|1773489.23.peg.439	Ata5 protein	-				0
1	440	593	fig|1773489.23.peg.440	Single-stranded-DNA-specific exonuclease RecJ (EC 3.1.-.-)	bi	17	1109	fig|28181.26.peg.1109	60.27	Single-stranded-DNA-specific exonuclease RecJ (EC 3.1.-.-)
1	441	319	fig|1773489.23.peg.441	Fructose-1,6-bisphosphatase, GlpX type (EC 3.1.3.11)	uni	27	1820	fig|28181.26.peg.1820	34.98	Fructose-1,6-bisphosphatase, GlpX type (EC 3.1.3.11)
1	442	431	fig|1773489.23.peg.442	Homoserine dehydrogenase (EC 1.1.1.3)	bi	17	1110	fig|28181.26.peg.1110	61.88	Homoserine dehydrogenase (EC 1.1.1.3)
1	443	411	fig|1773489.23.peg.443	Aspartate aminotransferase (EC 2.6.1.1)	bi	17	1111	fig|28181.26.peg.1111	79.31	Aspartate aminotransferase (EC 2.6.1.1)
1	444	381	fig|1773489.23.peg.444	COG2885: Outer membrane protein and related peptidoglycan-associated (lipo)proteins	bi	17	1112	fig|28181.26.peg.1112	38.02	COG2885: Outer membrane protein and related peptidoglycan-associated (lipo)proteins
1	445	605	fig|1773489.23.peg.445	Polyhydroxyalkanoic acid synthase	bi	17	1113	fig|28181.26.peg.1113	53.38	Polyhydroxyalkanoic acid synthase
1	446	77	fig|1773489.23.peg.446	hypothetical protein	bi	17	1115	fig|28181.26.peg.1115	43.08	hypothetical protein
1	447	322	fig|1773489.23.peg.447	putative periplasmic protein kinase ArgK and related GTPases of G3E family	bi	17	1116	fig|28181.26.peg.1116	64.01	putative periplasmic protein kinase ArgK and related GTPases of G3E family
1	448	174	fig|1773489.23.peg.448	carbonic anhydrase, family 3	bi	17	1117	fig|28181.26.peg.1117	69.46	carbonic anhydrase, family 3
1	449	240	fig|1773489.23.peg.449	Beta-ketoadipate enol-lactone hydrolase (EC 3.1.1.24)	bi	17	1118	fig|28181.26.peg.1118	54.74	Beta-ketoadipate enol-lactone hydrolase (EC 3.1.1.24)
1	450	131	fig|1773489.23.peg.450	4-carboxymuconolactone decarboxylase (EC 4.1.1.44)	-				0
1	451	181	fig|1773489.23.peg.451	Isochorismatase (EC 3.3.2.1)	bi	17	1119	fig|28181.26.peg.1119	52.78	Isochorismatase (EC 3.3.2.1)
1	452	522	fig|1773489.23.peg.452	ATP-dependent RNA helicase Atu1833	uni	8	450	fig|28181.26.peg.450	43.09	ATP-dependent RNA helicase RhlE
1	453	85	fig|1773489.23.peg.453	hypothetical protein	-				0
1	454	418	fig|1773489.23.peg.454	Ornithine decarboxylase (EC 4.1.1.17) / Arginine decarboxylase (EC 4.1.1.19)	bi	17	1122	fig|28181.26.peg.1122	69.89	Ornithine decarboxylase (EC 4.1.1.17) / Arginine decarboxylase (EC 4.1.1.19)
1	455	203	fig|1773489.23.peg.455	GCN5-related N-acetyltransferase	bi	17	1123	fig|28181.26.peg.1123	49.69	GCN5-related N-acetyltransferase
1	456	212	fig|1773489.23.peg.456	thioredoxin SoxW	uni	27	1800	fig|28181.26.peg.1800	33.1	thioredoxin SoxW
1	457	176	fig|1773489.23.peg.457	hypothetical protein	-				0
1	458	239	fig|1773489.23.peg.458	SAM-dependent methyltransferase DSY4148 (UbiE paralog)	bi	51	2494	fig|28181.26.peg.2494	34.38	SAM-dependent methyltransferase DSY4148 (UbiE paralog)
1	459	222	fig|1773489.23.peg.459	Transporter, LysE family	bi	13	913	fig|28181.26.peg.913	54.59	Transporter, LysE family
1	460	396	fig|1773489.23.peg.460	Aspartate aminotransferase (EC 2.6.1.1)	uni	11	724	fig|28181.26.peg.724	30.59	Transcriptional regulator, GntR family domain / Aspartate aminotransferase (EC 2.6.1.1)
1	461	113	fig|1773489.23.peg.461	Nitrogen regulatory protein P-II	bi	27	1832	fig|28181.26.peg.1832	87.5	Nitrogen regulatory protein P-II
1	462	475	fig|1773489.23.peg.462	Glutamine synthetase type I (EC 6.3.1.2)	bi	27	1833	fig|28181.26.peg.1833	84.18	Glutamine synthetase type I (EC 6.3.1.2)
1	463	498	fig|1773489.23.peg.463	UDP-galactose-lipid carrier transferase (EC 2.-.-.-)	bi	7	252	fig|28181.26.peg.252	62.04	UDP-galactose-lipid carrier transferase (EC 2.-.-.-)
1	464	300	fig|1773489.23.peg.464	Phage-related tail protein	bi	27	1847	fig|28181.26.peg.1847	40.09	Phage-related tail protein
1	465	400	fig|1773489.23.peg.465	major facilitator superfamily MFS_1	bi	27	1852	fig|28181.26.peg.1852	63.75	major facilitator superfamily MFS_1
1	466	289	fig|1773489.23.peg.466	Permease of the drug/metabolite transporter (DMT) superfamily	bi	27	1853	fig|28181.26.peg.1853	52.38	Permease of the drug/metabolite transporter (DMT) superfamily
1	467	162	fig|1773489.23.peg.467	hypothetical protein	-				0
1	468	175	fig|1773489.23.peg.468	Nitrite reductase (NO-forming)( EC:1.7.2.1 )	-				0
1	469	135	fig|1773489.23.peg.469	Acyl-CoA hydrolase	bi	27	1856	fig|28181.26.peg.1856	62.88	cytosolic long-chain acyl-CoA thioester hydrolase family protein
1	470	728	fig|1773489.23.peg.470	Topoisomerase IV subunit B (EC 5.99.1.-)	bi	27	1857	fig|28181.26.peg.1857	69.3	Topoisomerase IV subunit B (EC 5.99.1.-)
1	471	357	fig|1773489.23.peg.471	N-acetyl-gamma-glutamyl-phosphate reductase (EC 1.2.1.38)	bi	27	1866	fig|28181.26.peg.1866	28.57	N-acetyl-gamma-glutamyl-phosphate reductase (EC 1.2.1.38)
1	472	117	fig|1773489.23.peg.472	hypothetical protein	bi	27	1782	fig|28181.26.peg.1782	44.64	cAMP-binding proteins - catabolite gene activator and regulatory subunit of cAMP-dependent protein kinases
1	473	252	fig|1773489.23.peg.473	Tellurite resistance protein (telA)	bi	27	1783	fig|28181.26.peg.1783	39.27	hypothetical protein
1	474	189	fig|1773489.23.peg.474	COG0788: Formyltetrahydrofolate hydrolase	bi	27	1784	fig|28181.26.peg.1784	58.08	COG0788: Formyltetrahydrofolate hydrolase
1	475	147	fig|1773489.23.peg.475	Regulatory protein SoxS	bi	27	1787	fig|28181.26.peg.1787	49.57	Regulatory protein SoxS
1	476	75	fig|1773489.23.peg.476	Molybdopterin biosynthesis protein MoeB	bi	27	1788	fig|28181.26.peg.1788	75.34	Molybdopterin biosynthesis protein MoeB
1	477	100	fig|1773489.23.peg.477	ribbon-helix-helix domain-containing protein	bi	27	1789	fig|28181.26.peg.1789	79.49	hypothetical protein
1	478	167	fig|1773489.23.peg.478	NADH dehydrogenase (EC 1.6.99.3)	bi	27	1791	fig|28181.26.peg.1791	85.19	NADH dehydrogenase (EC 1.6.99.3)
1	479	365	fig|1773489.23.peg.479	Lipocalin-related protein and Bos/Can/Equ allergen	bi	27	1792	fig|28181.26.peg.1792	66.76	Lipocalin-related protein and Bos/Can/Equ allergen
1	480	46	fig|1773489.23.peg.480	hypothetical protein	-				0
1	481	152	fig|1773489.23.peg.481	Sulfur oxidation protein SoxX	bi	27	1793	fig|28181.26.peg.1793	52.67	Sulfur oxidation protein SoxX
1	482	161	fig|1773489.23.peg.482	Sulfur oxidation protein SoxY	bi	27	1794	fig|28181.26.peg.1794	55	Sulfur oxidation protein SoxY
1	483	109	fig|1773489.23.peg.483	Sulfur oxidation protein SoxZ	bi	27	1795	fig|28181.26.peg.1795	58.33	Sulfur oxidation protein SoxZ
1	484	263	fig|1773489.23.peg.484	sulfur oxidation protein SoxA	bi	27	1796	fig|28181.26.peg.1796	65.83	sulfur oxidation protein SoxA
1	485	564	fig|1773489.23.peg.485	Sulfur oxidation protein SoxB	bi	27	1797	fig|28181.26.peg.1797	73.98	Sulfur oxidation protein SoxB
1	486	248	fig|1773489.23.peg.486	Cytochrome c-type biogenesis protein CcdA (DsbD analog)	bi	27	1798	fig|28181.26.peg.1798	73.66	Cytochrome c-type biogenesis protein CcdA (DsbD analog)
1	487	176	fig|1773489.23.peg.487	thioredoxin SoxW	bi	27	1800	fig|28181.26.peg.1800	53.57	thioredoxin SoxW
1	488	149	fig|1773489.23.peg.488	Blr3520 protein homolog, hypothetical protein	bi	27	1801	fig|28181.26.peg.1801	48.2	Blr3520 protein homolog, hypothetical protein
1	489	110	fig|1773489.23.peg.489	Transcriptional regulator, ArsR family	bi	27	1802	fig|28181.26.peg.1802	71.43	Transcriptional regulator, ArsR family
1	490	305	fig|1773489.23.peg.490	membrane protein, putative	uni	27	1803	fig|28181.26.peg.1803	77.3	membrane protein, putative
1	491	305	fig|1773489.23.peg.491	membrane protein, putative	bi	27	1803	fig|28181.26.peg.1803	81.58	membrane protein, putative
1	492	240	fig|1773489.23.peg.492	Transmembrane protein co-occuring with sulfite exporter TauE/SafE	bi	27	1804	fig|28181.26.peg.1804	43.7	Transmembrane protein co-occuring with sulfite exporter TauE/SafE
1	493	175	fig|1773489.23.peg.493	Universal stress protein UspA and related nucleotide-binding proteins	bi	27	1805	fig|28181.26.peg.1805	60.26	Universal stress protein UspA and related nucleotide-binding proteins
1	494	323	fig|1773489.23.peg.494	Cationic amino acid transporter	-				0
1	495	500	fig|1773489.23.peg.495	Anion transporter	uni	82	3306	fig|28181.26.peg.3306	24.29	FIG01020577: hypothetical protein
1	496	242	fig|1773489.23.peg.496	Phosphonates transport ATP-binding protein PhnL	bi	54	2685	fig|28181.26.peg.2685	51.32	Phosphonates transport ATP-binding protein PhnL
1	497	253	fig|1773489.23.peg.497	Phosphonates transport ATP-binding protein PhnK	bi	54	2684	fig|28181.26.peg.2684	73.81	Phosphonates transport ATP-binding protein PhnK
1	498	313	fig|1773489.23.peg.498	PhnJ protein	bi	54	2683	fig|28181.26.peg.2683	77.54	PhnJ protein
1	499	393	fig|1773489.23.peg.499	PhnI protein	bi	54	2682	fig|28181.26.peg.2682	69.48	PhnI protein
1	500	207	fig|1773489.23.peg.500	PhnH protein	bi	54	2681	fig|28181.26.peg.2681	57.22	PhnH protein
1	501	219	fig|1773489.23.peg.501	PhnG protein	bi	54	2680	fig|28181.26.peg.2680	51.11	PhnG protein
1	502	241	fig|1773489.23.peg.502	Transcriptional regulator PhnF	bi	54	2679	fig|28181.26.peg.2679	48.74	Transcriptional regulator PhnF
1	503	276	fig|1773489.23.peg.503	Phosphonate ABC transporter permease protein phnE (TC 3.A.1.9.1)	bi	54	2678	fig|28181.26.peg.2678	34.09	Phosphonate ABC transporter permease protein phnE (TC 3.A.1.9.1)
1	504	255	fig|1773489.23.peg.504	Phosphonate ABC transporter ATP-binding protein (TC 3.A.1.9.1)	bi	54	2676	fig|28181.26.peg.2676	37.9	Phosphonate ABC transporter ATP-binding protein (TC 3.A.1.9.1)
1	505	300	fig|1773489.23.peg.505	Phosphonate ABC transporter phosphate-binding periplasmic component (TC 3.A.1.9.1)	bi	54	2677	fig|28181.26.peg.2677	27.06	Phosphonate ABC transporter phosphate-binding periplasmic component (TC 3.A.1.9.1)
1	506	248	fig|1773489.23.peg.506	Predicted cobalt transporter CbtC	bi	27	1806	fig|28181.26.peg.1806	31.58	Predicted cobalt transporter CbtC
1	507	218	fig|1773489.23.peg.507	Ribulose-phosphate 3-epimerase (EC 5.1.3.1)	bi	27	1809	fig|28181.26.peg.1809	80.84	Ribulose-phosphate 3-epimerase (EC 5.1.3.1)
1	508	753	fig|1773489.23.peg.508	Rubisco activation protein CbbO	bi	27	1810	fig|28181.26.peg.1810	67.89	Rubisco activation protein CbbO
1	509	269	fig|1773489.23.peg.509	Rubisco activation protein CbbQ	bi	27	1811	fig|28181.26.peg.1811	80	Rubisco activation protein CbbQ
1	510	460	fig|1773489.23.peg.510	Ribulose bisphosphate carboxylase (EC 4.1.1.39)	bi	27	1812	fig|28181.26.peg.1812	88.45	Ribulose bisphosphate carboxylase (EC 4.1.1.39)
1	511	307	fig|1773489.23.peg.511	RuBisCO operon transcriptional regulator CbbR	bi	27	1813	fig|28181.26.peg.1813	61.26	RuBisCO operon transcriptional regulator CbbR
1	512	329	fig|1773489.23.peg.512	Membrane protein, putative	bi	27	1815	fig|28181.26.peg.1815	58.52	Membrane protein, putative
1	513	355	fig|1773489.23.peg.513	Fructose-bisphosphate aldolase class II (EC 4.1.2.13)	bi	27	1817	fig|28181.26.peg.1817	87.01	Fructose-bisphosphate aldolase class II (EC 4.1.2.13)
1	514	660	fig|1773489.23.peg.514	Transketolase (EC 2.2.1.1)	bi	27	1818	fig|28181.26.peg.1818	79.55	Transketolase (EC 2.2.1.1)
1	515	314	fig|1773489.23.peg.515	Uridine kinase (EC 2.7.1.48)	bi	27	1819	fig|28181.26.peg.1819	73.16	Uridine kinase (EC 2.7.1.48)
1	516	333	fig|1773489.23.peg.516	Fructose-1,6-bisphosphatase, GlpX type (EC 3.1.3.11)	bi	27	1820	fig|28181.26.peg.1820	64.83	Fructose-1,6-bisphosphatase, GlpX type (EC 3.1.3.11)
1	517	207	fig|1773489.23.peg.517	putative two-component system response regulator	bi	27	1821	fig|28181.26.peg.1821	74.26	Nitrate/nitrite response regulator protein
1	518	65	fig|1773489.23.peg.518	putative membrane protein	bi	27	1826	fig|28181.26.peg.1826	81.97	putative membrane protein
1	519	88	fig|1773489.23.peg.519	hypothetical protein	bi	27	1827	fig|28181.26.peg.1827	41.56	hypothetical protein
1	520	699	fig|1773489.23.peg.520	Pyrophosphate-energized proton pump (EC 3.6.1.1)	bi	66	2849	fig|28181.26.peg.2849	75.75	Pyrophosphate-energized proton pump (EC 3.6.1.1)
1	521	152	fig|1773489.23.peg.521	hypothetical protein	bi	66	2848	fig|28181.26.peg.2848	47.17	hypothetical protein
1	522	344	fig|1773489.23.peg.522	Thiamine-monophosphate kinase (EC 2.7.4.16)	bi	66	2847	fig|28181.26.peg.2847	41.96	Thiamine-monophosphate kinase (EC 2.7.4.16)
1	523	167	fig|1773489.23.peg.523	Transcription termination protein NusB	bi	66	2846	fig|28181.26.peg.2846	56	Transcription termination protein NusB
1	524	156	fig|1773489.23.peg.524	6,7-dimethyl-8-ribityllumazine synthase (EC 2.5.1.78)	bi	66	2845	fig|28181.26.peg.2845	54.11	6,7-dimethyl-8-ribityllumazine synthase (EC 2.5.1.78)
1	525	372	fig|1773489.23.peg.525	3,4-dihydroxy-2-butanone 4-phosphate synthase (EC 4.1.99.12) / GTP cyclohydrolase II (EC 3.5.4.25)	bi	66	2844	fig|28181.26.peg.2844	67.39	3,4-dihydroxy-2-butanone 4-phosphate synthase (EC 4.1.99.12) / GTP cyclohydrolase II (EC 3.5.4.25)
1	526	200	fig|1773489.23.peg.526	Riboflavin synthase eubacterial/eukaryotic (EC 2.5.1.9)	bi	66	2843	fig|28181.26.peg.2843	61.27	Riboflavin synthase eubacterial/eukaryotic (EC 2.5.1.9)
1	527	384	fig|1773489.23.peg.527	Diaminohydroxyphosphoribosylaminopyrimidine deaminase (EC 3.5.4.26) / 5-amino-6-(5-phosphoribosylamino)uracil reductase (EC 1.1.1.193)	bi	66	2842	fig|28181.26.peg.2842	55.59	Diaminohydroxyphosphoribosylaminopyrimidine deaminase (EC 3.5.4.26) / 5-amino-6-(5-phosphoribosylamino)uracil reductase (EC 1.1.1.193)
1	528	152	fig|1773489.23.peg.528	Ribonucleotide reductase transcriptional regulator NrdR	bi	66	2841	fig|28181.26.peg.2841	74.5	Ribonucleotide reductase transcriptional regulator NrdR
1	529	432	fig|1773489.23.peg.529	Serine hydroxymethyltransferase (EC 2.1.2.1)	bi	66	2840	fig|28181.26.peg.2840	74.25	Serine hydroxymethyltransferase (EC 2.1.2.1)
1	530	148	fig|1773489.23.peg.530	Ribose 5-phosphate isomerase B (EC 5.3.1.6)	bi	66	2839	fig|28181.26.peg.2839	62.16	Ribose 5-phosphate isomerase B (EC 5.3.1.6)
1	531	151	fig|1773489.23.peg.531	transcriptional regulator	uni	71	3041	fig|28181.26.peg.3041	63.41	Transcriptional regulator
1	532	367	fig|1773489.23.peg.532	Branched-chain amino acid ABC transporter, amino acid-binding protein (TC 3.A.1.4.1)	-				0
1	533	120	fig|1773489.23.peg.533	FIG00792156: hypothetical protein	-				0
1	534	237	fig|1773489.23.peg.534	Branched-chain amino acid transport ATP-binding protein LivF (TC 3.A.1.4.1)	bi	6	212	fig|28181.26.peg.212	40.71	Urea ABC transporter, ATPase protein UrtE
1	535	304	fig|1773489.23.peg.535	Branched-chain amino acid transport ATP-binding protein LivG (TC 3.A.1.4.1)	uni	21	1471	fig|28181.26.peg.1471	35.25	Branched-chain amino acid transport ATP-binding protein LivG (TC 3.A.1.4.1)
1	536	474	fig|1773489.23.peg.536	Branched-chain amino acid transport system permease protein LivM (TC 3.A.1.4.1)	uni	21	1472	fig|28181.26.peg.1472	28.9	Branched-chain amino acid transport system permease protein LivM (TC 3.A.1.4.1)
1	537	305	fig|1773489.23.peg.537	High-affinity branched-chain amino acid transport system permease protein LivH (TC 3.A.1.4.1)	uni	6	209	fig|28181.26.peg.209	28.96	Urea ABC transporter, permease protein UrtB
1	538	339	fig|1773489.23.peg.538	Porphobilinogen synthase (EC 4.2.1.24)	bi	66	2835	fig|28181.26.peg.2835	65.24	Porphobilinogen synthase (EC 4.2.1.24)
1	539	74	fig|1773489.23.peg.539	Positive regulator of CheA protein activity (CheW)	bi	66	2834	fig|28181.26.peg.2834	75.36	Positive regulator of CheA protein activity (CheW)
1	540	269	fig|1773489.23.peg.540	Alpha/beta hydrolase fold	bi	29	1985	fig|28181.26.peg.1985	25.48	Hydrolase, alpha/beta fold family
1	541	215	fig|1773489.23.peg.541	hypothetical protein	bi	41	2298	fig|28181.26.peg.2298	30.34	possible periplasmic protein
1	542	415	fig|1773489.23.peg.542	Threonine dehydratase (EC 4.3.1.19)	bi	66	2833	fig|28181.26.peg.2833	58.82	Threonine dehydratase (EC 4.3.1.19)
1	543	269	fig|1773489.23.peg.543	hypothetical protein	bi	66	2831	fig|28181.26.peg.2831	39.45	hypothetical protein
1	544	180	fig|1773489.23.peg.544	Nitrilotriacetate monooxygenase component B (EC 1.14.13.-)	bi	66	2830	fig|28181.26.peg.2830	37.41	Nitrilotriacetate monooxygenase component B (EC 1.14.13.-)
1	545	288	fig|1773489.23.peg.545	Flagellar motor rotation protein MotA	bi	7	305	fig|28181.26.peg.305	76.77	Flagellar motor rotation protein MotA
1	546	312	fig|1773489.23.peg.546	Flagellar motor rotation protein MotB	bi	7	304	fig|28181.26.peg.304	62.71	Flagellar motor rotation protein MotB
1	547	242	fig|1773489.23.peg.547	Arginine-tRNA-protein transferase (EC 2.3.2.8)	bi	7	303	fig|28181.26.peg.303	53.91	Arginine-tRNA-protein transferase (EC 2.3.2.8)
1	548	364	fig|1773489.23.peg.548	TRAP transporter solute receptor, unknown substrate 6	bi	7	302	fig|28181.26.peg.302	64.99	TRAP transporter solute receptor, unknown substrate 6
1	549	177	fig|1773489.23.peg.549	TRAP dicarboxylate transporter, DctQ subunit, unknown substrate 6	bi	7	301	fig|28181.26.peg.301	58.13	TRAP dicarboxylate transporter, DctQ subunit, unknown substrate 6
1	550	531	fig|1773489.23.peg.550	TRAP dicarboxylate transporter, DctM subunit, unknown substrate 6	bi	7	300	fig|28181.26.peg.300	72.62	TRAP dicarboxylate transporter, DctM subunit, unknown substrate 6
1	551	750	fig|1773489.23.peg.551	Topoisomerase IV subunit A (EC 5.99.1.-)	bi	7	297	fig|28181.26.peg.297	71.43	Topoisomerase IV subunit A (EC 5.99.1.-)
1	552	191	fig|1773489.23.peg.552	Multidrug efflux RND membrane fusion protein MexE	bi	13	896	fig|28181.26.peg.896	34.3	RND multidrug efflux membrane fusion protein MexE precursor
1	553	327	fig|1773489.23.peg.553	Outer membrane protein	bi	13	895	fig|28181.26.peg.895	48.72	outer membrane efflux protein
1	554	166	fig|1773489.23.peg.554	thioredoxin SoxW	bi	13	894	fig|28181.26.peg.894	64.19	hypothetical protein
1	555	245	fig|1773489.23.peg.555	DNA recombination and repair protein RecO	bi	7	295	fig|28181.26.peg.295	47.18	DNA recombination and repair protein RecO
1	556	395	fig|1773489.23.peg.556	Serine--pyruvate aminotransferase (EC 2.6.1.51) / L-alanine:glyoxylate aminotransferase (EC 2.6.1.44)	bi	7	294	fig|28181.26.peg.294	73.86	Serine--pyruvate aminotransferase (EC 2.6.1.51) / L-alanine:glyoxylate aminotransferase (EC 2.6.1.44)
1	557	301	fig|1773489.23.peg.557	GTP-binding protein Era	bi	7	292	fig|28181.26.peg.292	71.09	GTP-binding protein Era
1	558	223	fig|1773489.23.peg.558	Ribonuclease III (EC 3.1.26.3)	bi	7	291	fig|28181.26.peg.291	57.87	Ribonuclease III (EC 3.1.26.3)
1	559	259	fig|1773489.23.peg.559	Signal peptidase I (EC 3.4.21.89)	bi	7	290	fig|28181.26.peg.290	64.44	Signal peptidase I (EC 3.4.21.89)
1	560	138	fig|1773489.23.peg.560	Holo-[acyl-carrier protein] synthase (EC 2.7.8.7)	bi	7	289	fig|28181.26.peg.289	65.91	Holo-[acyl-carrier protein] synthase (EC 2.7.8.7)
1	561	248	fig|1773489.23.peg.561	Pyridoxine 5'-phosphate synthase (EC 2.6.99.2)	bi	7	288	fig|28181.26.peg.288	77.27	Pyridoxine 5'-phosphate synthase (EC 2.6.99.2)
1	562	178	fig|1773489.23.peg.562	hypothetical protein NAS141_09886	bi	7	287	fig|28181.26.peg.287	60.51	hypothetical protein NAS141_09886
1	563	720	fig|1773489.23.peg.563	GTP pyrophosphokinase (EC 2.7.6.5), (p)ppGpp synthetase II / Guanosine-3',5'-bis(diphosphate) 3'-pyrophosphohydrolase (EC 3.1.7.2)	bi	7	284	fig|28181.26.peg.284	73.45	GTP pyrophosphokinase (EC 2.7.6.5), (p)ppGpp synthetase II / Guanosine-3',5'-bis(diphosphate) 3'-pyrophosphohydrolase (EC 3.1.7.2)
1	564	136	fig|1773489.23.peg.564	DNA-directed RNA polymerase omega subunit (EC 2.7.7.6)	bi	7	283	fig|28181.26.peg.283	71.31	DNA-directed RNA polymerase omega subunit (EC 2.7.7.6)
1	565	180	fig|1773489.23.peg.565	2-amino-4-hydroxy-6-hydroxymethyldihydropteridine pyrophosphokinase (EC 2.7.6.3)	bi	7	282	fig|28181.26.peg.282	50	2-amino-4-hydroxy-6-hydroxymethyldihydropteridine pyrophosphokinase (EC 2.7.6.3)
1	566	219	fig|1773489.23.peg.566	Mll7752 protein	-				0
1	567	204	fig|1773489.23.peg.567	Uracil-DNA glycosylase, family 5	bi	7	281	fig|28181.26.peg.281	69.39	Uracil-DNA glycosylase, family 5
1	568	84	fig|1773489.23.peg.568	hypothetical protein	-				0
1	569	82	fig|1773489.23.peg.569	Uncharacterized protein, Bsl7517 homolog	bi	7	278	fig|28181.26.peg.278	70.27	Uncharacterized protein, Bsl7517 homolog
1	570	458	fig|1773489.23.peg.570	Adenylate cyclase (EC 4.6.1.1)	uni	41	2279	fig|28181.26.peg.2279	25.18	Adenylate cyclase (EC 4.6.1.1)
1	571	235	fig|1773489.23.peg.571	Sulfite oxidase and related enzymes	bi	7	273	fig|28181.26.peg.273	68.11	Sulfite oxidase and related enzymes
1	572	162	fig|1773489.23.peg.572	tmRNA-binding protein SmpB	bi	7	272	fig|28181.26.peg.272	63.69	tmRNA-binding protein SmpB
1	573	291	fig|1773489.23.peg.573	4-hydroxy-tetrahydrodipicolinate synthase (EC 4.3.3.7)	bi	7	271	fig|28181.26.peg.271	65.86	4-hydroxy-tetrahydrodipicolinate synthase (EC 4.3.3.7)
1	574	706	fig|1773489.23.peg.574	Soluble lytic murein transglycosylase precursor (EC 3.2.1.-)	bi	7	270	fig|28181.26.peg.270	45.72	Soluble lytic murein transglycosylase precursor (EC 3.2.1.-)
1	575	227	fig|1773489.23.peg.575	Haloacid dehalogenase, type II (EC 3.8.1.2)	bi	51	2568	fig|28181.26.peg.2568	54.13	Haloacid dehalogenase, type II (EC 3.8.1.2)
1	576	329	fig|1773489.23.peg.576	Threonine dehydratase, catabolic (EC 4.3.1.19)	uni	66	2833	fig|28181.26.peg.2833	33.54	Threonine dehydratase (EC 4.3.1.19)
1	577	232	fig|1773489.23.peg.577	Integral membrane protein CcmA involved in cell shape determination	bi	7	269	fig|28181.26.peg.269	72.36	Integral membrane protein CcmA involved in cell shape determination
1	578	442	fig|1773489.23.peg.578	Membrane proteins related to metalloendopeptidases	bi	7	268	fig|28181.26.peg.268	50.82	Peptidase, M23/M37 family
1	579	153	fig|1773489.23.peg.579	Phosphatidylglycerophosphatase A (EC 3.1.3.27)	bi	7	267	fig|28181.26.peg.267	60.48	Phosphatidylglycerophosphatase A (EC 3.1.3.27)
1	580	166	fig|1773489.23.peg.580	C-terminal domain of CinA type S; Protein Implicated in DNA repair function with RecA and MutS	bi	7	266	fig|28181.26.peg.266	58.18	C-terminal domain of CinA type S; Protein Implicated in DNA repair function with RecA and MutS
1	581	150	fig|1773489.23.peg.581	Putative oligoketide cyclase/lipid transport protein, similarity with yeast ubiquinone-binding protein YOL008W	bi	7	265	fig|28181.26.peg.265	47.89	Putative oligoketide cyclase/lipid transport protein, similarity with yeast ubiquinone-binding protein YOL008W
1	582	327	fig|1773489.23.peg.582	Lipoate synthase	bi	7	264	fig|28181.26.peg.264	75.81	Lipoate synthase
1	583	467	fig|1773489.23.peg.583	Dihydrolipoamide dehydrogenase of pyruvate dehydrogenase complex (EC 1.8.1.4)	bi	7	259	fig|28181.26.peg.259	74.46	Dihydrolipoamide dehydrogenase of pyruvate dehydrogenase complex (EC 1.8.1.4)
1	584	121	fig|1773489.23.peg.584	DSBH domain containing protein	-				0
1	585	435	fig|1773489.23.peg.585	Dihydrolipoamide acetyltransferase component of pyruvate dehydrogenase complex (EC 2.3.1.12)	uni	7	257	fig|28181.26.peg.257	69.72	Pyruvate dehydrogenase E1 component beta subunit (EC 1.2.4.1)
1	586	465	fig|1773489.23.peg.586	Pyruvate dehydrogenase E1 component beta subunit (EC 1.2.4.1)	bi	7	258	fig|28181.26.peg.258	77.27	Dihydrolipoamide acetyltransferase component of pyruvate dehydrogenase complex (EC 2.3.1.12)
1	587	309	fig|1773489.23.peg.587	Pyruvate dehydrogenase E1 component alpha subunit (EC 1.2.4.1)	bi	7	256	fig|28181.26.peg.256	78.9	Pyruvate dehydrogenase E1 component alpha subunit (EC 1.2.4.1)
1	588	236	fig|1773489.23.peg.588	Methanol oxidation genes, glmU-like	-				0
1	589	125	fig|1773489.23.peg.589	hypothetical protein	bi	7	255	fig|28181.26.peg.255	46.08	hypothetical protein
1	590	107	fig|1773489.23.peg.590	Cell division protein DivIC (FtsB), stabilizes FtsL against RasP cleavage	bi	7	254	fig|28181.26.peg.254	45.71	Cell division protein DivIC (FtsB), stabilizes FtsL against RasP cleavage
1	591	425	fig|1773489.23.peg.591	Enolase (EC 4.2.1.11)	bi	7	248	fig|28181.26.peg.248	76.65	Enolase (EC 4.2.1.11)
1	592	288	fig|1773489.23.peg.592	2-Keto-3-deoxy-D-manno-octulosonate-8-phosphate synthase (EC 2.5.1.55)	bi	7	247	fig|28181.26.peg.247	76.53	2-Keto-3-deoxy-D-manno-octulosonate-8-phosphate synthase (EC 2.5.1.55)
1	593	542	fig|1773489.23.peg.593	CTP synthase (EC 6.3.4.2)	bi	7	246	fig|28181.26.peg.246	80.51	CTP synthase (EC 6.3.4.2)
1	594	120	fig|1773489.23.peg.594	Preprotein translocase subunit SecG (TC 3.A.5.1.1)	bi	7	245	fig|28181.26.peg.245	58.49	Preprotein translocase subunit SecG (TC 3.A.5.1.1)
1	595	254	fig|1773489.23.peg.595	Triosephosphate isomerase (EC 5.3.1.1)	bi	7	244	fig|28181.26.peg.244	69.76	Triosephosphate isomerase (EC 5.3.1.1)
1	596	631	fig|1773489.23.peg.596	Peptidyl-prolyl cis-trans isomerase PpiD (EC 5.2.1.8)	bi	17	1020	fig|28181.26.peg.1020	36.32	Peptidyl-prolyl cis-trans isomerase PpiD (EC 5.2.1.8)
1	597	509	fig|1773489.23.peg.597	Anthranilate synthase, aminase component (EC 4.1.3.27)	bi	17	1019	fig|28181.26.peg.1019	68.42	Anthranilate synthase, aminase component (EC 4.1.3.27)
1	598	68	fig|1773489.23.peg.598	Copper chaperone	bi	17	1026	fig|28181.26.peg.1026	68.66	Copper chaperone
1	599	410	fig|1773489.23.peg.599	Putative periplasmic protein YibQ, distant homology with nucleoside diphosphatase and polysaccharide deacetylase	bi	17	1027	fig|28181.26.peg.1027	42.82	Putative periplasmic protein
1	600	134	fig|1773489.23.peg.600	Cu(I)-responsive transcriptional regulator	bi	17	1028	fig|28181.26.peg.1028	66.41	Cu(I)-responsive transcriptional regulator
1	601	839	fig|1773489.23.peg.601	Lead, cadmium, zinc and mercury transporting ATPase (EC 3.6.3.3) (EC 3.6.3.5); Copper-translocating P-type ATPase (EC 3.6.3.4)	bi	62	2818	fig|28181.26.peg.2818	58.52	Lead, cadmium, zinc and mercury transporting ATPase (EC 3.6.3.3) (EC 3.6.3.5); Copper-translocating P-type ATPase (EC 3.6.3.4)
1	602	196	fig|1773489.23.peg.602	Anthranilate synthase, amidotransferase component (EC 4.1.3.27) @ Para-aminobenzoate synthase, amidotransferase component (EC 2.6.1.85)	bi	17	1029	fig|28181.26.peg.1029	68.75	Anthranilate synthase, amidotransferase component (EC 4.1.3.27) @ Para-aminobenzoate synthase, amidotransferase component (EC 2.6.1.85)
1	603	354	fig|1773489.23.peg.603	Anthranilate phosphoribosyltransferase (EC 2.4.2.18)	bi	17	1030	fig|28181.26.peg.1030	67.71	Anthranilate phosphoribosyltransferase (EC 2.4.2.18)
1	604	282	fig|1773489.23.peg.604	Indole-3-glycerol phosphate synthase (EC 4.1.1.48)	bi	17	1031	fig|28181.26.peg.1031	68.58	Indole-3-glycerol phosphate synthase (EC 4.1.1.48)
1	605	159	fig|1773489.23.peg.605	Molybdenum cofactor biosynthesis protein MoaC	bi	17	1032	fig|28181.26.peg.1032	74.68	Molybdenum cofactor biosynthesis protein MoaC
1	606	405	fig|1773489.23.peg.606	Molybdopterin biosynthesis protein MoeA	bi	17	1033	fig|28181.26.peg.1033	58.37	Molybdopterin biosynthesis protein MoeA
1	607	247	fig|1773489.23.peg.607	SOS-response repressor and protease LexA (EC 3.4.21.88)	bi	17	1036	fig|28181.26.peg.1036	61.6	SOS-response repressor and protease LexA (EC 3.4.21.88)
1	608	721	fig|1773489.23.peg.608	DNA internalization-related competence protein ComEC/Rec2	bi	17	1037	fig|28181.26.peg.1037	46.12	DNA internalization-related competence protein ComEC/Rec2
1	609	469	fig|1773489.23.peg.609	Glutamyl-tRNA synthetase (EC 6.1.1.17)	bi	17	1038	fig|28181.26.peg.1038	70.32	Glutamyl-tRNA synthetase (EC 6.1.1.17)
1	610	437	fig|1773489.23.peg.610	Citrate synthase (si) (EC 2.3.3.1)	-				0
1	611	441	fig|1773489.23.peg.611	Glycerol-3-phosphate ABC transporter, periplasmic glycerol-3-phosphate-binding protein (TC 3.A.1.1.3)	-				0
1	612	294	fig|1773489.23.peg.612	Glycerol-3-phosphate ABC transporter, permease protein UgpA (TC 3.A.1.1.3)	-				0
1	613	282	fig|1773489.23.peg.613	Glycerol-3-phosphate ABC transporter, permease protein UgpE (TC 3.A.1.1.3)	-				0
1	614	367	fig|1773489.23.peg.614	Glycerol-3-phosphate ABC transporter, ATP-binding protein UgpC (TC 3.A.1.1.3)	uni	36	2107	fig|28181.26.peg.2107	42.27	Putrescine transport ATP-binding protein PotG (TC 3.A.1.11.2)
1	615	159	fig|1773489.23.peg.615	bll1558; hypothetical protein	-				0
1	616	330	fig|1773489.23.peg.616	ABC transporter ATP-binding protein	uni	36	2107	fig|28181.26.peg.2107	41.73	Putrescine transport ATP-binding protein PotG (TC 3.A.1.11.2)
1	617	566	fig|1773489.23.peg.617	Ferric iron ABC transporter, permease protein	uni	11	801	fig|28181.26.peg.801	24.23	Ferric iron ABC transporter, permease protein
1	618	327	fig|1773489.23.peg.618	Ferric iron ABC transporter, iron-binding protein	uni	11	800	fig|28181.26.peg.800	26.39	Ferric iron ABC transporter, iron-binding protein
1	619	134	fig|1773489.23.peg.619	Lactoylglutathione lyase (EC 4.4.1.5)	bi	17	1041	fig|28181.26.peg.1041	78.79	Lactoylglutathione lyase (EC 4.4.1.5)
1	620	665	fig|1773489.23.peg.620	Lipid-A-disaccharide synthase (EC 2.4.1.182)	bi	17	1043	fig|28181.26.peg.1043	54.28	UDP-2,3-diacylglucosamine pyrophosphatase
1	621	267	fig|1773489.23.peg.621	Acyl-[acyl-carrier-protein]--UDP-N-acetylglucosamine O-acyltransferase (EC 2.3.1.129)	bi	17	1044	fig|28181.26.peg.1044	74.06	Acyl-[acyl-carrier-protein]--UDP-N-acetylglucosamine O-acyltransferase (EC 2.3.1.129)
1	622	155	fig|1773489.23.peg.622	3-hydroxyacyl-[acyl-carrier-protein] dehydratase, FabZ form (EC 4.2.1.59)	bi	17	1045	fig|28181.26.peg.1045	71.13	3-hydroxyacyl-[acyl-carrier-protein] dehydratase, FabZ form (EC 4.2.1.59)
1	623	349	fig|1773489.23.peg.623	UDP-3-O-[3-hydroxymyristoyl] glucosamine N-acyltransferase (EC 2.3.1.191)	bi	17	1046	fig|28181.26.peg.1046	59.06	UDP-3-O-[3-hydroxymyristoyl] glucosamine N-acyltransferase (EC 2.3.1.191)
1	624	192	fig|1773489.23.peg.624	Outer membrane protein H precursor	bi	17	1047	fig|28181.26.peg.1047	35.9	Outer membrane protein H precursor
1	625	728	fig|1773489.23.peg.625	Outer membrane protein assembly factor YaeT precursor	bi	17	1048	fig|28181.26.peg.1048	57.91	Outer membrane protein assembly factor YaeT precursor
1	626	386	fig|1773489.23.peg.626	Membrane-associated zinc metalloprotease	bi	17	1049	fig|28181.26.peg.1049	55.73	Membrane-associated zinc metalloprotease
1	627	402	fig|1773489.23.peg.627	1-deoxy-D-xylulose 5-phosphate reductoisomerase (EC 1.1.1.267)	bi	17	1050	fig|28181.26.peg.1050	67.8	1-deoxy-D-xylulose 5-phosphate reductoisomerase (EC 1.1.1.267)
1	628	224	fig|1773489.23.peg.628	Phosphatidate cytidylyltransferase (EC 2.7.7.41)	bi	17	1051	fig|28181.26.peg.1051	51.01	Phosphatidate cytidylyltransferase (EC 2.7.7.41)
1	629	247	fig|1773489.23.peg.629	Undecaprenyl diphosphate synthase (EC 2.5.1.31)	bi	17	1052	fig|28181.26.peg.1052	64.71	Undecaprenyl diphosphate synthase (EC 2.5.1.31)
1	630	181	fig|1773489.23.peg.630	Ribosome recycling factor	bi	17	1053	fig|28181.26.peg.1053	73.41	Ribosome recycling factor
1	631	242	fig|1773489.23.peg.631	Uridine monophosphate kinase (EC 2.7.4.22)	bi	17	1054	fig|28181.26.peg.1054	77.64	Uridine monophosphate kinase (EC 2.7.4.22)
1	632	308	fig|1773489.23.peg.632	Translation elongation factor Ts	bi	17	1058	fig|28181.26.peg.1058	68.46	Translation elongation factor Ts
1	633	280	fig|1773489.23.peg.633	SSU ribosomal protein S2p (SAe)	bi	17	1059	fig|28181.26.peg.1059	76.36	SSU ribosomal protein S2p (SAe)
1	634	1160	fig|1773489.23.peg.634	DNA polymerase III alpha subunit (EC 2.7.7.7)	bi	17	1060	fig|28181.26.peg.1060	66.41	DNA polymerase III alpha subunit (EC 2.7.7.7)
1	635	218	fig|1773489.23.peg.635	hypothetical protein	-				0
1	636	212	fig|1773489.23.peg.636	hypothetical protein	-				0
1	637	196	fig|1773489.23.peg.637	hypothetical protein	-				0
1	638	227	fig|1773489.23.peg.638	Lipoprotein releasing system ATP-binding protein LolD	bi	17	1066	fig|28181.26.peg.1066	74.34	Lipoprotein releasing system ATP-binding protein LolD
1	639	416	fig|1773489.23.peg.639	Lipoprotein releasing system transmembrane protein LolC	bi	17	1067	fig|28181.26.peg.1067	65.22	Lipoprotein releasing system transmembrane protein LolC
1	640	437	fig|1773489.23.peg.640	Prolyl-tRNA synthetase (EC 6.1.1.15), bacterial type	uni	20	1337	fig|28181.26.peg.1337	24.39	Threonyl-tRNA synthetase (EC 6.1.1.3)
1	641	165	fig|1773489.23.peg.641	hypothetical protein	bi	17	1068	fig|28181.26.peg.1068	45.67	hypothetical protein
1	642	432	fig|1773489.23.peg.642	Xanthine/uracil/thiamine/ascorbate permease family protein	-				0
1	643	189	fig|1773489.23.peg.643	DNA-3-methyladenine glycosylase (EC 3.2.2.20)	bi	17	1069	fig|28181.26.peg.1069	60.77	DNA-3-methyladenine glycosylase (EC 3.2.2.20)
1	644	204	fig|1773489.23.peg.644	Methyltransferase type 11	-				0
1	645	135	fig|1773489.23.peg.645	Methylmalonyl-CoA epimerase (EC 5.1.99.1); Ethylmalonyl-CoA epimerase	bi	17	1071	fig|28181.26.peg.1071	69.17	Methylmalonyl-CoA epimerase (EC 5.1.99.1); Ethylmalonyl-CoA epimerase
1	646	559	fig|1773489.23.peg.646	Metallo-beta-lactamase family protein, RNA-specific	bi	17	1072	fig|28181.26.peg.1072	67.09	Metallo-beta-lactamase family protein, RNA-specific
1	647	259	fig|1773489.23.peg.647	Pantothenate kinase type III, CoaX-like (EC 2.7.1.33)	bi	17	1073	fig|28181.26.peg.1073	66.15	Pantothenate kinase type III, CoaX-like (EC 2.7.1.33)
1	648	269	fig|1773489.23.peg.648	Biotin--protein ligase (EC 6.3.4.9, EC 6.3.4.10, EC 6.3.4.11, EC 6.3.4.15)	bi	17	1075	fig|28181.26.peg.1075	49.06	Biotin--protein ligase (EC 6.3.4.9, EC 6.3.4.10, EC 6.3.4.11, EC 6.3.4.15)
1	649	500	fig|1773489.23.peg.649	NADH-ubiquinone oxidoreductase chain N (EC 1.6.5.3)	bi	17	1076	fig|28181.26.peg.1076	62.05	NADH-ubiquinone oxidoreductase chain N (EC 1.6.5.3)
1	650	513	fig|1773489.23.peg.650	NADH-ubiquinone oxidoreductase chain M (EC 1.6.5.3)	bi	17	1077	fig|28181.26.peg.1077	75.4	NADH-ubiquinone oxidoreductase chain M (EC 1.6.5.3)
1	651	651	fig|1773489.23.peg.651	NADH-ubiquinone oxidoreductase chain L (EC 1.6.5.3)	bi	17	1078	fig|28181.26.peg.1078	76.12	NADH-ubiquinone oxidoreductase chain L (EC 1.6.5.3)
1	652	103	fig|1773489.23.peg.652	NADH-ubiquinone oxidoreductase chain K (EC 1.6.5.3)	bi	17	1079	fig|28181.26.peg.1079	80.2	NADH-ubiquinone oxidoreductase chain K (EC 1.6.5.3)
1	653	205	fig|1773489.23.peg.653	NADH-ubiquinone oxidoreductase chain J (EC 1.6.5.3)	bi	17	1080	fig|28181.26.peg.1080	62.07	NADH-ubiquinone oxidoreductase chain J (EC 1.6.5.3)
1	654	163	fig|1773489.23.peg.654	NADH-ubiquinone oxidoreductase chain I (EC 1.6.5.3)	bi	17	1081	fig|28181.26.peg.1081	83.33	NADH-ubiquinone oxidoreductase chain I (EC 1.6.5.3)
1	655	339	fig|1773489.23.peg.655	NADH-ubiquinone oxidoreductase chain H (EC 1.6.5.3)	bi	17	1082	fig|28181.26.peg.1082	78.21	NADH-ubiquinone oxidoreductase chain H (EC 1.6.5.3)
1	656	689	fig|1773489.23.peg.656	NADH-ubiquinone oxidoreductase chain G (EC 1.6.5.3)	bi	17	1083	fig|28181.26.peg.1083	70.35	NADH-ubiquinone oxidoreductase chain G (EC 1.6.5.3)
1	657	430	fig|1773489.23.peg.657	NADH-ubiquinone oxidoreductase chain F (EC 1.6.5.3)	bi	17	1084	fig|28181.26.peg.1084	82.06	NADH-ubiquinone oxidoreductase chain F (EC 1.6.5.3)
1	658	197	fig|1773489.23.peg.658	NADH-ubiquinone oxidoreductase chain E (EC 1.6.5.3)	bi	17	1085	fig|28181.26.peg.1085	66.67	NADH-ubiquinone oxidoreductase chain E (EC 1.6.5.3)
1	659	393	fig|1773489.23.peg.659	NADH-ubiquinone oxidoreductase chain D (EC 1.6.5.3)	bi	17	1086	fig|28181.26.peg.1086	83.67	NADH-ubiquinone oxidoreductase chain D (EC 1.6.5.3)
1	660	206	fig|1773489.23.peg.660	NADH-ubiquinone oxidoreductase chain C (EC 1.6.5.3)	bi	17	1087	fig|28181.26.peg.1087	69.61	NADH-ubiquinone oxidoreductase chain C (EC 1.6.5.3)
1	661	187	fig|1773489.23.peg.661	NADH-ubiquinone oxidoreductase chain B (EC 1.6.5.3)	bi	17	1088	fig|28181.26.peg.1088	83.51	NADH-ubiquinone oxidoreductase chain B (EC 1.6.5.3)
1	662	122	fig|1773489.23.peg.662	NADH ubiquinone oxidoreductase chain A (EC 1.6.5.3)	bi	17	1089	fig|28181.26.peg.1089	78.33	NADH ubiquinone oxidoreductase chain A (EC 1.6.5.3)
1	663	343	fig|1773489.23.peg.663	L-proline glycine betaine ABC transport system permease protein ProW (TC 3.A.1.12.1)	bi	2	114	fig|28181.26.peg.114	29.36	L-proline glycine betaine binding ABC transporter protein ProX (TC 3.A.1.12.1)
1	664	288	fig|1773489.23.peg.664	L-proline glycine betaine ABC transport system permease protein ProW (TC 3.A.1.12.1)	bi	2	115	fig|28181.26.peg.115	47.78	L-proline glycine betaine ABC transport system permease protein ProW (TC 3.A.1.12.1)
1	665	416	fig|1773489.23.peg.665	L-proline glycine betaine ABC transport system permease protein ProV (TC 3.A.1.12.1)	bi	2	116	fig|28181.26.peg.116	45.32	L-proline glycine betaine ABC transport system permease protein ProV (TC 3.A.1.12.1)
1	666	89	fig|1773489.23.peg.666	hypothetical protein	-				0
1	667	91	fig|1773489.23.peg.667	DNA-binding protein HU-beta	bi	17	1096	fig|28181.26.peg.1096	81.11	DNA-binding protein HU-beta
1	668	805	fig|1773489.23.peg.668	ATP-dependent protease La (EC 3.4.21.53) Type I	bi	17	1097	fig|28181.26.peg.1097	82.04	ATP-dependent protease La (EC 3.4.21.53) Type I
1	669	422	fig|1773489.23.peg.669	ATP-dependent Clp protease ATP-binding subunit ClpX	bi	17	1098	fig|28181.26.peg.1098	88.6	ATP-dependent Clp protease ATP-binding subunit ClpX
1	670	222	fig|1773489.23.peg.670	ATP-dependent Clp protease proteolytic subunit (EC 3.4.21.92)	bi	17	1099	fig|28181.26.peg.1099	79.07	ATP-dependent Clp protease proteolytic subunit (EC 3.4.21.92)
1	671	489	fig|1773489.23.peg.671	Cell division trigger factor (EC 5.2.1.8)	bi	17	1100	fig|28181.26.peg.1100	63.01	Cell division trigger factor (EC 5.2.1.8)
1	672	483	fig|1773489.23.peg.672	Malonyl-CoA decarboxylase (EC 4.1.1.9)	bi	29	1925	fig|28181.26.peg.1925	43.5	Malonyl-CoA decarboxylase (EC 4.1.1.9)
1	673	521	fig|1773489.23.peg.673	NAD(P)HX epimerase / NAD(P)HX dehydratase	bi	17	1101	fig|28181.26.peg.1101	47.27	NAD(P)HX epimerase / NAD(P)HX dehydratase
1	674	417	fig|1773489.23.peg.674	D-amino acid dehydrogenase small subunit (EC 1.4.99.1)	bi	17	1102	fig|28181.26.peg.1102	53.12	D-amino acid dehydrogenase small subunit (EC 1.4.99.1)
1	675	156	fig|1773489.23.peg.675	Phosphoribosylcarboxyaminoimidazole (NCAIR) mutase	bi	17	1103	fig|28181.26.peg.1103	58.06	Phosphoribosylcarboxyaminoimidazole (NCAIR) mutase
1	676	417	fig|1773489.23.peg.676	Bll2902 protein	-				0
1	677	206	fig|1773489.23.peg.677	ADP-ribose pyrophosphatase (EC 3.6.1.13)	bi	17	1105	fig|28181.26.peg.1105	54.23	ADP-ribose pyrophosphatase (EC 3.6.1.13)
1	678	334	fig|1773489.23.peg.678	Cysteine synthase (EC 2.5.1.47)	bi	17	1107	fig|28181.26.peg.1107	75	Cysteine synthase (EC 2.5.1.47)
1	679	288	fig|1773489.23.peg.679	Thiosulfate sulfurtransferase, rhodanese (EC 2.8.1.1)	bi	17	1108	fig|28181.26.peg.1108	69.01	Thiosulfate sulfurtransferase, rhodanese (EC 2.8.1.1)
1	680	204	fig|1773489.23.peg.680	Histone acetyltransferase HPA2 and related acetyltransferases	-				0
1	681	89	fig|1773489.23.peg.681	hypothetical protein	bi	9	591	fig|28181.26.peg.591	58.14	hypothetical protein
1	682	260	fig|1773489.23.peg.682	ABC-type polar amino acid transport system, ATPase component	bi	9	592	fig|28181.26.peg.592	81.75	ABC-type polar amino acid transport system, ATPase component
1	683	366	fig|1773489.23.peg.683	Glutamate Aspartate transport system permease protein GltK (TC 3.A.1.3.4)	bi	9	593	fig|28181.26.peg.593	70.2	Glutamate Aspartate transport system permease protein GltK (TC 3.A.1.3.4)
1	684	397	fig|1773489.23.peg.684	Glutamate Aspartate transport system permease protein GltJ (TC 3.A.1.3.4)	bi	9	594	fig|28181.26.peg.594	65.98	Glutamate Aspartate transport system permease protein GltJ (TC 3.A.1.3.4)
1	685	340	fig|1773489.23.peg.685	Glutamate Aspartate periplasmic binding protein precursor GltI (TC 3.A.1.3.4)	bi	9	595	fig|28181.26.peg.595	73.7	Glutamate Aspartate periplasmic binding protein precursor GltI (TC 3.A.1.3.4)
1	686	389	fig|1773489.23.peg.686	Cystathionine beta-lyase (EC 4.4.1.8)	bi	9	596	fig|28181.26.peg.596	66.07	Cystathionine beta-lyase (EC 4.4.1.8)
1	687	271	fig|1773489.23.peg.687	Zinc ABC transporter, inner membrane permease protein ZnuB	bi	9	598	fig|28181.26.peg.598	64.29	Zinc ABC transporter, inner membrane permease protein ZnuB
1	688	278	fig|1773489.23.peg.688	Zinc ABC transporter, ATP-binding protein ZnuC	bi	9	599	fig|28181.26.peg.599	65.7	Zinc ABC transporter, ATP-binding protein ZnuC
1	689	175	fig|1773489.23.peg.689	Zinc uptake regulation protein ZUR	bi	9	600	fig|28181.26.peg.600	46.43	Zinc uptake regulation protein ZUR
1	690	694	fig|1773489.23.peg.690	DedA protein	-				0
1	691	302	fig|1773489.23.peg.691	Zinc ABC transporter, periplasmic-binding protein ZnuA	bi	9	601	fig|28181.26.peg.601	36.14	Zinc ABC transporter, periplasmic-binding protein ZnuA
1	692	140	fig|1773489.23.peg.692	Phosphoribosyl-AMP cyclohydrolase (EC 3.5.4.19)	bi	9	602	fig|28181.26.peg.602	64.54	Phosphoribosyl-AMP cyclohydrolase (EC 3.5.4.19)
1	693	350	fig|1773489.23.peg.693	Putative metal chaperone, involved in Zn homeostasis, GTPase of COG0523 family	bi	9	603	fig|28181.26.peg.603	52.15	Putative metal chaperone, involved in Zn homeostasis, GTPase of COG0523 family
1	694	137	fig|1773489.23.peg.694	hypothetical protein	bi	9	604	fig|28181.26.peg.604	37.25	hypothetical protein
1	695	223	fig|1773489.23.peg.695	Molybdenum transport system permease protein ModB (TC 3.A.1.8.1)	uni	27	1871	fig|28181.26.peg.1871	37.61	Molybdenum transport system permease protein ModB (TC 3.A.1.8.1)
1	696	370	fig|1773489.23.peg.696	Molybdenum transport ATP-binding protein ModC (TC 3.A.1.8.1)	bi	27	1872	fig|28181.26.peg.1872	46.54	Molybdenum transport ATP-binding protein ModC (TC 3.A.1.8.1)
1	697	443	fig|1773489.23.peg.697	Extracellular protease	bi	9	605	fig|28181.26.peg.605	48.9	probable extracellular protease [EC:3.4.24.-]
1	698	267	fig|1773489.23.peg.698	Heavy-metal-associated domain (N-terminus) and membrane-bounded cytochrome biogenesis cycZ-like domain, possible membrane copper tolerance protein	bi	21	1439	fig|28181.26.peg.1439	47.17	Heavy-metal-associated domain (N-terminus) and membrane-bounded cytochrome biogenesis cycZ-like domain, possible membrane copper tolerance protein
1	699	480	fig|1773489.23.peg.699	Cytochrome c oxidase subunit CcoN (EC 1.9.3.1)	bi	21	1440	fig|28181.26.peg.1440	77.24	Cytochrome c oxidase subunit CcoN (EC 1.9.3.1)
1	700	243	fig|1773489.23.peg.700	Cytochrome c oxidase subunit CcoO (EC 1.9.3.1)	bi	21	1441	fig|28181.26.peg.1441	68.09	Cytochrome c oxidase subunit CcoO (EC 1.9.3.1)
1	701	57	fig|1773489.23.peg.701	hypothetical protein	bi	21	1442	fig|28181.26.peg.1442	55.17	hypothetical protein
1	702	289	fig|1773489.23.peg.702	Cytochrome c oxidase subunit CcoP (EC 1.9.3.1)	bi	21	1443	fig|28181.26.peg.1443	57.93	Cytochrome c oxidase subunit CcoP (EC 1.9.3.1)
1	703	487	fig|1773489.23.peg.703	Type cbb3 cytochrome oxidase biogenesis protein CcoG, involved in Cu oxidation	bi	21	1444	fig|28181.26.peg.1444	60.66	Type cbb3 cytochrome oxidase biogenesis protein CcoG, involved in Cu oxidation
1	704	179	fig|1773489.23.peg.704	Type cbb3 cytochrome oxidase biogenesis protein CcoH	bi	21	1445	fig|28181.26.peg.1445	38.65	Type cbb3 cytochrome oxidase biogenesis protein CcoH
1	705	812	fig|1773489.23.peg.705	Type cbb3 cytochrome oxidase biogenesis protein CcoI; Copper-translocating P-type ATPase (EC 3.6.3.4)	bi	21	1446	fig|28181.26.peg.1446	57.89	Type cbb3 cytochrome oxidase biogenesis protein CcoI; Copper-translocating P-type ATPase (EC 3.6.3.4)
1	706	57	fig|1773489.23.peg.706	Type cbb3 cytochrome oxidase biogenesis protein CcoS, involved in heme b insertion	bi	21	1447	fig|28181.26.peg.1447	70.69	Type cbb3 cytochrome oxidase biogenesis protein CcoS, involved in heme b insertion
1	707	99	fig|1773489.23.peg.707	NADH-ubiquinone oxidoreductase-related protein	bi	9	611	fig|28181.26.peg.611	60.2	NADH-ubiquinone oxidoreductase-related protein
1	708	160	fig|1773489.23.peg.708	Succinoglycan biosynthesis protein	-				0
1	709	169	fig|1773489.23.peg.709	hypothetical protein	bi	9	616	fig|28181.26.peg.616	45	hypothetical protein
1	710	176	fig|1773489.23.peg.710	Cation antiporter precursor	bi	9	617	fig|28181.26.peg.617	58.28	Cation antiporter precursor
1	711	98	fig|1773489.23.peg.711	Multiple resistance and pH regulation protein F precursor	bi	9	618	fig|28181.26.peg.618	70.53	Multiple resistance and pH regulation protein F precursor
1	712	136	fig|1773489.23.peg.712	Na(+) H(+) antiporter subunit G	bi	9	619	fig|28181.26.peg.619	66.3	Na(+) H(+) antiporter subunit G
1	713	192	fig|1773489.23.peg.713	PH adaptation potassium efflux system protein B1; sodium- potassium/hydrogen antiporter subunit B1	bi	9	620	fig|28181.26.peg.620	66.67	PH adaptation potassium efflux system protein B1; sodium- potassium/hydrogen antiporter subunit B1
1	714	155	fig|1773489.23.peg.714	putative, Na(+) H(+) antiporter subunit B	bi	9	621	fig|28181.26.peg.621	65.96	Multisubunit Na+/H+ antiporter, MnhB subunit
1	715	133	fig|1773489.23.peg.715	PH adaptation potassium efflux system protein C; sodium- potassium/hydrogen antiporter subunit C	bi	9	622	fig|28181.26.peg.622	81.08	PH adaptation potassium efflux system protein C; sodium- potassium/hydrogen antiporter subunit C
1	716	495	fig|1773489.23.peg.716	monovalent cation/proton antiporter subunit, putative [EC:1.6.5.3] [KO:K00341]	bi	9	623	fig|28181.26.peg.623	62.6	NADH-ubiquinone oxidoreductase chain N (EC 1.6.5.3)
1	717	506	fig|1773489.23.peg.717	NADH-ubiquinone oxidoreductase chain L (EC 1.6.5.3)	bi	9	624	fig|28181.26.peg.624	55.8	NADH-ubiquinone oxidoreductase chain L (EC 1.6.5.3)
1	718	92	fig|1773489.23.peg.718	hypothetical protein	bi	9	625	fig|28181.26.peg.625	31.58	hypothetical protein
1	719	566	fig|1773489.23.peg.719	NADH-ubiquinone oxidoreductase chain L (EC 1.6.5.3)	bi	9	626	fig|28181.26.peg.626	45.1	NADH-ubiquinone oxidoreductase chain L (EC 1.6.5.3)
1	720	306	fig|1773489.23.peg.720	Permease of the drug/metabolite transporter (DMT) superfamily	uni	27	1815	fig|28181.26.peg.1815	36.82	Membrane protein, putative
1	721	293	fig|1773489.23.peg.721	Branched-chain amino acid transport ATP-binding protein LivF (TC 3.A.1.4.1)	uni	6	212	fig|28181.26.peg.212	32.41	Urea ABC transporter, ATPase protein UrtE
1	722	249	fig|1773489.23.peg.722	Branched-chain amino acid transport ATP-binding protein LivG (TC 3.A.1.4.1)	uni	21	1471	fig|28181.26.peg.1471	36.65	Branched-chain amino acid transport ATP-binding protein LivG (TC 3.A.1.4.1)
1	723	331	fig|1773489.23.peg.723	Branched-chain amino acid transport system permease protein LivM (TC 3.A.1.4.1)	uni	6	210	fig|28181.26.peg.210	31.29	Urea ABC transporter, permease protein UrtC
1	724	302	fig|1773489.23.peg.724	High-affinity branched-chain amino acid transport system permease protein LivH (TC 3.A.1.4.1)	uni	6	209	fig|28181.26.peg.209	32.26	Urea ABC transporter, permease protein UrtB
1	725	409	fig|1773489.23.peg.725	Branched-chain amino acid ABC transporter, amino acid-binding protein (TC 3.A.1.4.1)	bi	77	3095	fig|28181.26.peg.3095	22.91	Branched-chain amino acid ABC transporter, amino acid-binding protein (TC 3.A.1.4.1)
1	726	182	fig|1773489.23.peg.726	hypothetical protein	bi	9	627	fig|28181.26.peg.627	60.22	hypothetical protein
1	727	427	fig|1773489.23.peg.727	Flagellar basal-body rod protein FlgG	bi	9	628	fig|28181.26.peg.628	41.13	Flagellar basal-body rod protein FlgG
1	728	144	fig|1773489.23.peg.728	hypothetical protein	-				0
1	729	276	fig|1773489.23.peg.729	hypothetical protein	bi	9	630	fig|28181.26.peg.630	46.47	hypothetical protein
1	730	111	fig|1773489.23.peg.730	hypothetical protein	-				0
1	731	188	fig|1773489.23.peg.731	3-polyprenyl-4-hydroxybenzoate carboxy-lyase UbiX (EC 4.1.1.-)	bi	9	631	fig|28181.26.peg.631	64.32	3-polyprenyl-4-hydroxybenzoate carboxy-lyase UbiX (EC 4.1.1.-)
1	732	312	fig|1773489.23.peg.732	Peptidase, M48 family	bi	9	633	fig|28181.26.peg.633	48.22	Peptidase, M48 family
1	733	181	fig|1773489.23.peg.733	3-deoxy-D-manno-octulosonate 8-phosphate phosphatase (EC 3.1.3.45)	bi	9	634	fig|28181.26.peg.634	55.42	3-deoxy-D-manno-octulosonate 8-phosphate phosphatase (EC 3.1.3.45)
1	734	410	fig|1773489.23.peg.734	Benzoate transport, extracellular ligand-binding receptor	uni	21	1474	fig|28181.26.peg.1474	22.9	Branched-chain amino acid ABC transporter, periplasmic substrate- binding protein
1	735	291	fig|1773489.23.peg.735	High-affinity branched-chain amino acid transport system permease protein LivH (TC 3.A.1.4.1)	uni	21	1473	fig|28181.26.peg.1473	33.84	Possible ABC transporter subunit
1	736	323	fig|1773489.23.peg.736	Benzoate transport, inner-membrane translocator precursor	uni	21	1472	fig|28181.26.peg.1472	32.2	Branched-chain amino acid transport system permease protein LivM (TC 3.A.1.4.1)
1	737	258	fig|1773489.23.peg.737	Branched-chain amino acid transport ATP-binding protein LivG (TC 3.A.1.4.1)	uni	21	1471	fig|28181.26.peg.1471	37.1	Branched-chain amino acid transport ATP-binding protein LivG (TC 3.A.1.4.1)
1	738	88	fig|1773489.23.peg.738	hypothetical protein	-				0
1	739	80	fig|1773489.23.peg.739	hypothetical protein	-				0
1	740	223	fig|1773489.23.peg.740	hypothetical protein	bi	9	638	fig|28181.26.peg.638	27.27	hypothetical protein
1	741	395	fig|1773489.23.peg.741	Glutaryl-CoA dehydrogenase (EC 1.3.99.7)	bi	9	639	fig|28181.26.peg.639	77.49	Glutaryl-CoA dehydrogenase (EC 1.3.99.7)
1	742	389	fig|1773489.23.peg.742	N-acyl-L-amino acid amidohydrolase (EC 3.5.1.14)	bi	45	2344	fig|28181.26.peg.2344	55.11	N-acetyl-L,L-diaminopimelate deacetylase (EC 3.5.1.47)
1	743	340	fig|1773489.23.peg.743	Quinolinate synthetase (EC 2.5.1.72)	bi	9	640	fig|28181.26.peg.640	74.92	Quinolinate synthetase (EC 2.5.1.72)
1	744	288	fig|1773489.23.peg.744	Quinolinate phosphoribosyltransferase [decarboxylating] (EC 2.4.2.19)	bi	9	641	fig|28181.26.peg.641	67.03	Quinolinate phosphoribosyltransferase [decarboxylating] (EC 2.4.2.19)
1	745	546	fig|1773489.23.peg.745	L-aspartate oxidase (EC 1.4.3.16)	bi	9	642	fig|28181.26.peg.642	67.29	L-aspartate oxidase (EC 1.4.3.16)
1	746	242	fig|1773489.23.peg.746	Oxidoreductase, short chain dehydrogenase/reductase family	bi	9	643	fig|28181.26.peg.643	34.85	3-oxoacyl-[acyl-carrier protein] reductase (EC 1.1.1.100)
1	747	242	fig|1773489.23.peg.747	D-glycero-D-manno-heptose 1,7-bisphosphate phosphatase (EC 3.1.1.-)	bi	9	644	fig|28181.26.peg.644	56.82	D-glycero-D-manno-heptose 1,7-bisphosphate phosphatase (EC 3.1.1.-)
1	748	556	fig|1773489.23.peg.748	GGDEF domain protein	bi	9	649	fig|28181.26.peg.649	45.75	hypothetical protein
1	749	132	fig|1773489.23.peg.749	Two-component response regulator	bi	9	650	fig|28181.26.peg.650	61.98	Two-component response regulator
1	750	1079	fig|1773489.23.peg.750	Multi-sensor signal transduction histidine kinase	bi	21	1356	fig|28181.26.peg.1356	33.64	Sensory box histidine kinase/response regulator
1	751	150	fig|1773489.23.peg.751	Transcriptional regulator, MarR family	-				0
1	752	108	fig|1773489.23.peg.752	hypothetical protein	bi	10	713	fig|28181.26.peg.713	51.46	hypothetical protein
1	753	318	fig|1773489.23.peg.753	Flp pilus assembly protein RcpC/CpaB	bi	10	712	fig|28181.26.peg.712	49.64	Flp pilus assembly protein RcpC/CpaB
1	754	499	fig|1773489.23.peg.754	Type II/IV secretion system secretin RcpA/CpaC, associated with Flp pilus assembly	bi	10	711	fig|28181.26.peg.711	45.98	Type II/IV secretion system secretin RcpA/CpaC, associated with Flp pilus assembly
1	755	232	fig|1773489.23.peg.755	Flp pilus assembly protein CpaD	bi	10	710	fig|28181.26.peg.710	43.92	Flp pilus assembly protein CpaD
1	756	397	fig|1773489.23.peg.756	Type II/IV secretion system ATPase TadZ/CpaE, associated with Flp pilus assembly	bi	10	709	fig|28181.26.peg.709	55.89	Type II/IV secretion system ATPase TadZ/CpaE, associated with Flp pilus assembly
1	757	505	fig|1773489.23.peg.757	Type II/IV secretion system ATP hydrolase TadA/VirB11/CpaF, TadA subfamily	bi	10	708	fig|28181.26.peg.708	84.03	Type II/IV secretion system ATP hydrolase TadA/VirB11/CpaF, TadA subfamily
1	758	326	fig|1773489.23.peg.758	Flp pilus assembly protein TadB	bi	10	707	fig|28181.26.peg.707	54.43	Flp pilus assembly protein TadB
1	759	325	fig|1773489.23.peg.759	Type II/IV secretion system protein TadC, associated with Flp pilus assembly	bi	10	706	fig|28181.26.peg.706	67.08	Type II/IV secretion system protein TadC, associated with Flp pilus assembly
1	760	164	fig|1773489.23.peg.760	Type IV prepilin peptidase TadV/CpaA	bi	10	704	fig|28181.26.peg.704	46.34	Type IV prepilin peptidase TadV/CpaA
1	761	57	fig|1773489.23.peg.761	hypothetical protein	bi	10	703	fig|28181.26.peg.703	62.5	Flp pilus assembly protein, pilin Flp
1	762	234	fig|1773489.23.peg.762	transcriptional regulator, Crp/Fnr family	bi	10	702	fig|28181.26.peg.702	70.21	cAMP-binding proteins - catabolite gene activator and regulatory subunit of cAMP-dependent protein kinases
1	763	138	fig|1773489.23.peg.763	hypothetical protein	bi	10	701	fig|28181.26.peg.701	37.38	hypothetical protein
1	764	264	fig|1773489.23.peg.764	Flp pilus assembly protein TadD, contains TPR repeat	bi	10	700	fig|28181.26.peg.700	39.13	Flp pilus assembly protein TadD, contains TPR repeat
1	765	51	fig|1773489.23.peg.765	hypothetical protein	-				0
1	766	419	fig|1773489.23.peg.766	Von Willebrand factor type A domain protein, associated with Flp pilus assembly	-				0
1	767	156	fig|1773489.23.peg.767	TadE/TadG family type IV pilus assembly protein	-				0
1	768	154	fig|1773489.23.peg.768	Similar to TadZ/CpaE, associated with Flp pilus assembly	-				0
1	769	265	fig|1773489.23.peg.769	Hydroxypyruvate isomerase (EC 5.3.1.22)	bi	26	1765	fig|28181.26.peg.1765	48.24	Hydroxypyruvate isomerase (EC 5.3.1.22)
1	770	270	fig|1773489.23.peg.770	3',5'-cyclic-nucleotide phosphodiesterase (EC 3.1.4.17)	uni	21	1460	fig|28181.26.peg.1460	36.74	3',5'-cyclic-nucleotide phosphodiesterase (EC 3.1.4.17)
1	771	450	fig|1773489.23.peg.771	Coproporphyrinogen III oxidase, oxygen-independent (EC 1.3.99.22)	bi	10	696	fig|28181.26.peg.696	67.71	Coproporphyrinogen III oxidase, oxygen-independent (EC 1.3.99.22)
1	772	489	fig|1773489.23.peg.772	Potassium uptake protein TrkH	bi	8	496	fig|28181.26.peg.496	52.32	Potassium uptake protein TrkH
1	773	65	fig|1773489.23.peg.773	hypothetical protein	-				0
1	774	445	fig|1773489.23.peg.774	Aspartyl-tRNA(Asn) amidotransferase subunit A (EC 6.3.5.6) @ Glutamyl-tRNA(Gln) amidotransferase subunit A (EC 6.3.5.7)	bi	26	1770	fig|28181.26.peg.1770	54.65	Amidase
1	775	449	fig|1773489.23.peg.775	TRAP-type C4-dicarboxylate transport system, large permease component	bi	26	1771	fig|28181.26.peg.1771	79.69	TRAP-type C4-dicarboxylate transport system, large permease component
1	776	203	fig|1773489.23.peg.776	TRAP-type C4-dicarboxylate transport system, small permease component	bi	26	1772	fig|28181.26.peg.1772	74.48	TRAP-type transport system, small permease component, predicted N-acetylneuraminate transporter
1	777	389	fig|1773489.23.peg.777	TRAP-type C4-dicarboxylate transport system, periplasmic component	uni	7	302	fig|28181.26.peg.302	29.65	TRAP transporter solute receptor, unknown substrate 6
1	778	141	fig|1773489.23.peg.778	Hypothetical protein PA1329	bi	26	1766	fig|28181.26.peg.1766	68.61	hypothetical protein
1	779	430	fig|1773489.23.peg.779	hypothetical protein	bi	21	1466	fig|28181.26.peg.1466	30.95	hypothetical protein
1	780	130	fig|1773489.23.peg.780	hypothetical protein	-				0
1	781	195	fig|1773489.23.peg.781	Integral membrane protein	-				0
1	782	261	fig|1773489.23.peg.782	Potassium voltage-gated channel subfamily KQT; possible potassium channel, VIC family	-				0
1	783	257	fig|1773489.23.peg.783	Glycerol-3-phosphate regulon repressor, DeoR family	-				0
1	784	533	fig|1773489.23.peg.784	Aerobic glycerol-3-phosphate dehydrogenase (EC 1.1.5.3)	-				0
1	785	363	fig|1773489.23.peg.785	Glycerol-3-phosphate ABC transporter, ATP-binding protein UgpC (TC 3.A.1.1.3)	uni	36	2107	fig|28181.26.peg.2107	38.63	Putrescine transport ATP-binding protein PotG (TC 3.A.1.11.2)
1	786	360	fig|1773489.23.peg.786	Glycerol-3-phosphate ABC transporter, ATP-binding protein UgpC (TC 3.A.1.1.3)	uni	36	2107	fig|28181.26.peg.2107	33.97	Putrescine transport ATP-binding protein PotG (TC 3.A.1.11.2)
1	787	292	fig|1773489.23.peg.787	Glycerol-3-phosphate ABC transporter, permease protein UgpA (TC 3.A.1.1.3)	-				0
1	788	266	fig|1773489.23.peg.788	Glycerol-3-phosphate ABC transporter, permease protein UgpE (TC 3.A.1.1.3)	-				0
1	789	94	fig|1773489.23.peg.789	Glycerol-3-phosphate transport-related protein GlpU	-				0
1	790	573	fig|1773489.23.peg.790	Glycerol-3-phosphate ABC transporter, permease protein UgpA (TC 3.A.1.1.3)	-				0
1	791	511	fig|1773489.23.peg.791	Glycerol kinase (EC 2.7.1.30)	-				0
1	792	345	fig|1773489.23.peg.792	Nitrous oxide reductase maturation periplasmic protein NosX	-				0
1	793	186	fig|1773489.23.peg.793	Nitrous oxide reductase maturation protein, outer-membrane lipoprotein NosL	-				0
1	794	276	fig|1773489.23.peg.794	Nitrous oxide reductase maturation transmembrane protein NosY	-				0
1	795	315	fig|1773489.23.peg.795	Nitrous oxide reductase maturation protein NosF (ATPase)	bi	77	3202	fig|28181.26.peg.3202	39.56	ABC-type Na+ transport system, ATPase component
1	796	427	fig|1773489.23.peg.796	Nitrous oxide reductase maturation protein NosD	bi	29	1931	fig|28181.26.peg.1931	29.97	Nitrous oxide reductase maturation protein NosD
1	797	643	fig|1773489.23.peg.797	Nitrous-oxide reductase (EC 1.7.99.6)	bi	29	1927	fig|28181.26.peg.1927	32.15	Nitrous-oxide reductase (EC 1.7.99.6)
1	798	713	fig|1773489.23.peg.798	Nitrous oxide reductase maturation protein NosR	-				0
1	799	800	fig|1773489.23.peg.799	diguanylate cyclase/phosphodiesterase (GGDEF & EAL domains) with PAS/PAC sensor(s)	uni	7	251	fig|28181.26.peg.251	34.31	diguanylate cyclase/phosphodiesterase (GGDEF & EAL domains) with PAS/PAC sensor(s)
1	800	218	fig|1773489.23.peg.800	Uracil phosphoribosyltransferase (EC 2.4.2.9)	-				0
1	801	415	fig|1773489.23.peg.801	Phosphopentomutase (EC 5.4.2.7)	-				0
1	802	452	fig|1773489.23.peg.802	Thymidine phosphorylase (EC 2.4.2.4)	-				0
1	803	276	fig|1773489.23.peg.803	Purine nucleoside phosphorylase (EC 2.4.2.1)	uni	25	1650	fig|28181.26.peg.1650	28.18	5'-methylthioadenosine phosphorylase (EC 2.4.2.28)
1	804	146	fig|1773489.23.peg.804	Cytidine deaminase (EC 3.5.4.5)	-				0
1	805	325	fig|1773489.23.peg.805	Predicted nucleoside ABC transporter, permease 2 component	-				0
1	806	382	fig|1773489.23.peg.806	Predicted nucleoside ABC transporter, permease 1 component	-				0
1	807	548	fig|1773489.23.peg.807	Predicted nucleoside ABC transporter, ATP-binding component	uni	32	2049	fig|28181.26.peg.2049	31.05	InterPro IPR001687:IPR003439:IPR003593 COGs COG1131
1	808	333	fig|1773489.23.peg.808	Predicted nucleoside ABC transporter, substrate-binding component	-				0
1	809	801	fig|1773489.23.peg.809	Aldehyde dehydrogenase (EC 1.2.1.3)	uni	29	1952	fig|28181.26.peg.1952	42.58	Aldehyde dehydrogenase (EC 1.2.1.3)
1	810	341	fig|1773489.23.peg.810	Deoxyribose-phosphate aldolase (EC 4.1.2.4)	-				0
1	811	327	fig|1773489.23.peg.811	Erythritol transcriptional regulator EryD	-				0
1	812	390	fig|1773489.23.peg.812	Probable 3-phenylpropionic acid transporter ## PnuD	-				0
1	813	70	fig|1773489.23.peg.813	hypothetical protein	-				0
1	814	410	fig|1773489.23.peg.814	Phage tail sheath protein FI	-				0
1	815	197	fig|1773489.23.peg.815	hypothetical protein	-				0
1	816	316	fig|1773489.23.peg.816	Mobile element protein	bi	44	2335	fig|28181.26.peg.2335	53.9	Mobile element protein
1	817	154	fig|1773489.23.peg.817	hypothetical protein	-				0
1	818	199	fig|1773489.23.peg.818	hypothetical protein	-				0
1	819	152	fig|1773489.23.peg.819	hypothetical protein	-				0
1	820	199	fig|1773489.23.peg.820	hypothetical protein	-				0
1	821	638	fig|1773489.23.peg.821	hypothetical protein	-				0
1	822	218	fig|1773489.23.peg.822	Phosphatidylethanolamine N-methyltransferase (EC 2.1.1.17)	-				0
1	823	193	fig|1773489.23.peg.823	hypothetical protein	bi	20	1300	fig|28181.26.peg.1300	37.17	hypothetical protein
1	824	225	fig|1773489.23.peg.824	Mlr7403 protein	bi	13	834	fig|28181.26.peg.834	38.12	Mlr7403 protein
1	825	464	fig|1773489.23.peg.825	Outer membrane protein YfgL, lipoprotein component of the protein assembly complex (forms a complex with YaeT, YfiO, and NlpB)	bi	13	833	fig|28181.26.peg.833	59.67	Outer membrane protein YfgL, lipoprotein component of the protein assembly complex (forms a complex with YaeT, YfiO, and NlpB)
1	826	485	fig|1773489.23.peg.826	GTP-binding protein EngA	bi	13	832	fig|28181.26.peg.832	59.71	GTP-binding protein EngA
1	827	236	fig|1773489.23.peg.827	ABC-type tungstate transport system, permease protein	bi	45	2337	fig|28181.26.peg.2337	70.61	ABC-type tungstate transport system, permease protein
1	828	254	fig|1773489.23.peg.828	ABC-type tungstate transport system, ATP-binding protein	bi	45	2338	fig|28181.26.peg.2338	61.11	ABC-type tungstate transport system, ATP-binding protein
1	829	320	fig|1773489.23.peg.829	ABC transporter substrate-binding protein	bi	5	195	fig|28181.26.peg.195	68.01	ABC transporter substrate-binding protein
1	830	302	fig|1773489.23.peg.830	ABC transporter permease protein	bi	5	194	fig|28181.26.peg.194	77.82	ABC transporter permease protein
1	831	265	fig|1773489.23.peg.831	ABC transporter ATP-binding protein	bi	5	193	fig|28181.26.peg.193	75.29	ABC transporter ATP-binding protein
1	832	343	fig|1773489.23.peg.832	Molybdenum cofactor biosynthesis protein MoaA	bi	45	2341	fig|28181.26.peg.2341	67.17	Molybdenum cofactor biosynthesis protein MoaA
1	833	256	fig|1773489.23.peg.833	NAD kinase (EC 2.7.1.23)	bi	45	2342	fig|28181.26.peg.2342	73.23	NAD kinase (EC 2.7.1.23)
1	834	117	fig|1773489.23.peg.834	Glyoxalase family protein	-				0
1	835	165	fig|1773489.23.peg.835	Copper tolerance protein	-				0
1	836	111	fig|1773489.23.peg.836	hypothetical protein	-				0
1	837	761	fig|1773489.23.peg.837	Butyryl-CoA dehydrogenase (EC 1.3.99.2)	uni	9	639	fig|28181.26.peg.639	30	Glutaryl-CoA dehydrogenase (EC 1.3.99.7)
1	838	762	fig|1773489.23.peg.838	Enoyl-CoA hydratase [isoleucine degradation] (EC 4.2.1.17) / 3-hydroxyacyl-CoA dehydrogenase (EC 1.1.1.35)	uni	2	83	fig|28181.26.peg.83	31.83	3-hydroxybutyryl-CoA dehydrogenase (EC 1.1.1.157)
1	839	380	fig|1773489.23.peg.839	3-ketoacyl-CoA thiolase (EC 2.3.1.16) @ Acetyl-CoA acetyltransferase (EC 2.3.1.9)	uni	2	39	fig|28181.26.peg.39	39.09	3-ketoacyl-CoA thiolase (EC 2.3.1.16) @ Acetyl-CoA acetyltransferase (EC 2.3.1.9)
1	840	564	fig|1773489.23.peg.840	Long-chain-fatty-acid--CoA ligase (EC 6.2.1.3)	uni	29	1920	fig|28181.26.peg.1920	31.31	Acetoacetyl-CoA synthetase [leucine] (EC 6.2.1.16)
1	841	766	fig|1773489.23.peg.841	probable esterase	-				0
1	842	383	fig|1773489.23.peg.842	Rod shape-determining protein RodA	bi	79	3255	fig|28181.26.peg.3255	68.59	Rod shape-determining protein RodA
1	843	629	fig|1773489.23.peg.843	Penicillin-binding protein 2 (PBP-2)	bi	79	3256	fig|28181.26.peg.3256	67.43	Penicillin-binding protein 2 (PBP-2)
1	844	172	fig|1773489.23.peg.844	Rod shape-determining protein MreD	-				0
1	845	296	fig|1773489.23.peg.845	Rod shape-determining protein MreC	bi	79	3257	fig|28181.26.peg.3257	59.22	Rod shape-determining protein MreC
1	846	347	fig|1773489.23.peg.846	Rod shape-determining protein MreB	bi	79	3258	fig|28181.26.peg.3258	91.33	Rod shape-determining protein MreB
1	847	530	fig|1773489.23.peg.847	2-isopropylmalate synthase (EC 2.3.3.13)	bi	4	184	fig|28181.26.peg.184	81.04	2-isopropylmalate synthase (EC 2.3.3.13)
1	848	340	fig|1773489.23.peg.848	Ketol-acid reductoisomerase (EC 1.1.1.86)	bi	4	182	fig|28181.26.peg.182	85.84	Ketol-acid reductoisomerase (EC 1.1.1.86)
1	849	176	fig|1773489.23.peg.849	Acetolactate synthase small subunit (EC 2.2.1.6)	bi	4	181	fig|28181.26.peg.181	81.33	Acetolactate synthase small subunit (EC 2.2.1.6)
1	850	589	fig|1773489.23.peg.850	Acetolactate synthase large subunit (EC 2.2.1.6)	bi	4	180	fig|28181.26.peg.180	74.83	Acetolactate synthase large subunit (EC 2.2.1.6)
1	851	327	fig|1773489.23.peg.851	tRNA dimethylallyltransferase (EC 2.5.1.75)	bi	4	179	fig|28181.26.peg.179	54.89	tRNA dimethylallyltransferase (EC 2.5.1.75)
1	852	304	fig|1773489.23.peg.852	Phosphoserine phosphatase (EC 3.1.3.3)	bi	4	178	fig|28181.26.peg.178	53.33	Phosphoserine phosphatase (EC 3.1.3.3)
1	853	430	fig|1773489.23.peg.853	diguanylate cyclase/phosphodiesterase (GGDEF & EAL domains) with PAS/PAC sensor(s)	bi	17	1039	fig|28181.26.peg.1039	46.41	diguanylate cyclase/phosphodiesterase (GGDEF & EAL domains) with PAS/PAC sensor(s)
1	854	507	fig|1773489.23.peg.854	HtrA protease/chaperone protein	bi	19	1257	fig|28181.26.peg.1257	62.06	HtrA protease/chaperone protein
1	855	62	fig|1773489.23.peg.855	Putative inner membrane protein YjeT (clustered with HflC)	bi	19	1256	fig|28181.26.peg.1256	45	hypothetical protein
1	856	302	fig|1773489.23.peg.856	HflC protein	bi	19	1255	fig|28181.26.peg.1255	55.25	HflC protein
1	857	373	fig|1773489.23.peg.857	HflK protein	bi	19	1254	fig|28181.26.peg.1254	60.7	HflK protein
1	858	370	fig|1773489.23.peg.858	Scaffold protein for [4Fe-4S] cluster assembly ApbC, MRP-like	bi	19	1253	fig|28181.26.peg.1253	71.69	Scaffold protein for [4Fe-4S] cluster assembly ApbC, MRP-like
1	859	235	fig|1773489.23.peg.859	COG3143: Chemotaxis protein	bi	19	1250	fig|28181.26.peg.1250	56.79	COG3143: Chemotaxis protein
1	860	311	fig|1773489.23.peg.860	Thymidylate synthase thyX (EC 2.1.1.-)	-				0
1	861	192	fig|1773489.23.peg.861	hypothetical protein	bi	19	1248	fig|28181.26.peg.1248	50.79	hypothetical protein
1	862	542	fig|1773489.23.peg.862	Fumarate hydratase class I, aerobic (EC 4.2.1.2)	bi	19	1247	fig|28181.26.peg.1247	76.03	Fumarate hydratase class I, aerobic (EC 4.2.1.2)
1	863	210	fig|1773489.23.peg.863	Esterase/lipase/thioesterase family active site	bi	19	1246	fig|28181.26.peg.1246	61.24	Predicted hydrolase of the alpha/beta-hydrolase fold
1	864	212	fig|1773489.23.peg.864	Threonine efflux protein	bi	19	1245	fig|28181.26.peg.1245	57.29	Putative threonine efflux protein
1	865	122	fig|1773489.23.peg.865	Regulator of competence-specific genes	-				0
1	866	100	fig|1773489.23.peg.866	hypothetical protein	bi	19	1244	fig|28181.26.peg.1244	53.62	hypothetical protein
1	867	1189	fig|1773489.23.peg.867	exported protein, conserved	bi	19	1243	fig|28181.26.peg.1243	34.87	AsmA protein
1	868	53	fig|1773489.23.peg.868	hypothetical protein	-				0
1	869	144	fig|1773489.23.peg.869	hypothetical protein	-				0
1	870	175	fig|1773489.23.peg.870	RNA polymerase sigma-54 factor RpoN	-				0
1	871	243	fig|1773489.23.peg.871	17 kDa surface antigen precursor	-				0
1	872	318	fig|1773489.23.peg.872	hypothetical protein	-				0
1	873	436	fig|1773489.23.peg.873	Glycolate dehydrogenase (EC 1.1.99.14), iron-sulfur subunit GlcF	bi	21	1364	fig|28181.26.peg.1364	59.72	Glycolate dehydrogenase (EC 1.1.99.14), iron-sulfur subunit GlcF
1	874	402	fig|1773489.23.peg.874	Glycolate dehydrogenase (EC 1.1.99.14), FAD-binding subunit GlcE	bi	21	1365	fig|28181.26.peg.1365	51.2	Glycolate dehydrogenase (EC 1.1.99.14), FAD-binding subunit GlcE
1	875	496	fig|1773489.23.peg.875	Glycolate dehydrogenase (EC 1.1.99.14), subunit GlcD	bi	21	1366	fig|28181.26.peg.1366	75.35	Glycolate dehydrogenase (EC 1.1.99.14), subunit GlcD
1	876	42	fig|1773489.23.peg.876	LSU ribosomal protein L36p	bi	19	1242	fig|28181.26.peg.1242	95.12	LSU ribosomal protein L36p
1	877	452	fig|1773489.23.peg.877	Potassium efflux system KefA protein / Small-conductance mechanosensitive channel	bi	36	2124	fig|28181.26.peg.2124	58.31	Potassium efflux system KefA protein / Small-conductance mechanosensitive channel
1	878	170	fig|1773489.23.peg.878	hypothetical protein	bi	19	1251	fig|28181.26.peg.1251	63.38	hypothetical protein
1	879	370	fig|1773489.23.peg.879	Outer membrane protein A precursor	bi	52	2610	fig|28181.26.peg.2610	55	Outer membrane protein A precursor
1	880	240	fig|1773489.23.peg.880	DNA-binding response regulator	uni	10	686	fig|28181.26.peg.686	54.07	DNA-binding response regulator
1	881	506	fig|1773489.23.peg.881	Sensor histidine kinase	bi	36	2121	fig|28181.26.peg.2121	42.45	hypothetical protein
1	882	128	fig|1773489.23.peg.882	hypothetical protein	-				0
1	883	372	fig|1773489.23.peg.883	Glycerol-3-phosphate ABC transporter, ATP-binding protein UgpC (TC 3.A.1.1.3)	uni	36	2107	fig|28181.26.peg.2107	42.47	Putrescine transport ATP-binding protein PotG (TC 3.A.1.11.2)
1	884	296	fig|1773489.23.peg.884	ABC-type sugar transport system, permease component	-				0
1	885	298	fig|1773489.23.peg.885	ABC-type sugar transport system, permease component	-				0
1	886	423	fig|1773489.23.peg.886	Glycerol-3-phosphate ABC transporter, periplasmic glycerol-3-phosphate-binding protein (TC 3.A.1.1.3)	-				0
1	887	423	fig|1773489.23.peg.887	ABC-type sugar transport system, periplasmic component	-				0
1	888	267	fig|1773489.23.peg.888	Oxidoreductase, short chain dehydrogenase/reductase family	bi	81	3272	fig|28181.26.peg.3272	34.68	3-oxoacyl-[acyl-carrier protein] reductase (EC 1.1.1.100)
1	889	591	fig|1773489.23.peg.889	Dihydroxy-acid dehydratase (EC 4.2.1.9)	uni	41	2258	fig|28181.26.peg.2258	28.68	Dihydroxy-acid dehydratase (EC 4.2.1.9)
1	890	310	fig|1773489.23.peg.890	2-dehydro-3-deoxygluconate kinase (EC 2.7.1.45)	-				0
1	891	207	fig|1773489.23.peg.891	4-Hydroxy-2-oxoglutarate aldolase (EC 4.1.3.16) @ 2-dehydro-3-deoxyphosphogluconate aldolase (EC 4.1.2.14)	-				0
1	892	300	fig|1773489.23.peg.892	Gluconolactonase (EC 3.1.1.17)	-				0
1	893	298	fig|1773489.23.peg.893	aldose epimerase family protein	-				0
1	894	355	fig|1773489.23.peg.894	Transcriptional regulator, LacI family	-				0
1	895	344	fig|1773489.23.peg.895	Ferric iron ABC transporter, iron-binding protein	-				0
1	896	274	fig|1773489.23.peg.896	Molybdenum transport system permease protein ModB (TC 3.A.1.8.1)	uni	27	1871	fig|28181.26.peg.1871	30.51	Molybdenum transport system permease protein ModB (TC 3.A.1.8.1)
1	897	276	fig|1773489.23.peg.897	ABC transporter permease protein	uni	36	2108	fig|28181.26.peg.2108	30	Putrescine transport system permease protein PotH (TC 3.A.1.11.2)
1	898	367	fig|1773489.23.peg.898	Putrescine transport ATP-binding protein PotA (TC 3.A.1.11.1)	uni	36	2107	fig|28181.26.peg.2107	50.21	Putrescine transport ATP-binding protein PotG (TC 3.A.1.11.2)
1	899	276	fig|1773489.23.peg.899	3',5'-cyclic-nucleotide phosphodiesterase (EC 3.1.4.17)	bi	21	1460	fig|28181.26.peg.1460	37.5	3',5'-cyclic-nucleotide phosphodiesterase (EC 3.1.4.17)
1	900	305	fig|1773489.23.peg.900	N-formylglutamate deformylase (EC 3.5.1.68)	bi	36	2209	fig|28181.26.peg.2209	66.43	N-formylglutamate deformylase (EC 3.5.1.68)
1	901	178	fig|1773489.23.peg.901	GCN5-related N-acetyltransferase	bi	36	2208	fig|28181.26.peg.2208	51.14	phosphinothricin N-acetyltransferase
1	902	328	fig|1773489.23.peg.902	Soluble lytic murein transglycosylase and related regulatory proteins (some contain LysM/invasin domains)	bi	36	2207	fig|28181.26.peg.2207	38.7	Soluble lytic murein transglycosylase and related regulatory proteins (some contain LysM/invasin domains)
1	903	227	fig|1773489.23.peg.903	COG0500: SAM-dependent methyltransferases	bi	36	2206	fig|28181.26.peg.2206	57.33	SAM-dependent methyltransferases
1	904	90	fig|1773489.23.peg.904	Flagellar motor switch protein FliN	bi	36	2205	fig|28181.26.peg.2205	78.82	Flagellar motor switch protein FliN
1	905	132	fig|1773489.23.peg.905	hypothetical protein	-				0
1	906	214	fig|1773489.23.peg.906	Molybdopterin oxidoreductase subunit, predicted; chaperone protein HtpG	-				0
1	907	743	fig|1773489.23.peg.907	Molybdopterin oxidoreductase, iron-sulfur binding subunit (EC 1.2.7.-)	uni	21	1483	fig|28181.26.peg.1483	35.56	Periplasmic nitrate reductase precursor (EC 1.7.99.4)
1	908	286	fig|1773489.23.peg.908	Molybdopterin oxidoreductase, iron-sulfur binding subunit (EC 1.2.7.-)	uni	14	940	fig|28181.26.peg.940	31.33	Sulfite reduction-associated complex DsrMKJOP iron-sulfur protein DsrO (=HmeA)
1	909	480	fig|1773489.23.peg.909	Molybdopterin oxidoreductase (EC 1.2.7.-)	-				0
1	910	178	fig|1773489.23.peg.910	hypothetical protein	-				0
1	911	200	fig|1773489.23.peg.911	hypothetical protein	-				0
1	912	347	fig|1773489.23.peg.912	hypothetical protein-signal peptide and transmembrane prediction	-				0
1	913	639	fig|1773489.23.peg.913	Phosphatidylinositol-specific phospholipase C (EC 4.6.1.13)	-				0
1	914	562	fig|1773489.23.peg.914	hypothetical protein	-				0
1	915	165	fig|1773489.23.peg.915	tRNA (cytidine(34)-2'-O)-methyltransferase (EC 2.1.1.207)	bi	25	1656	fig|28181.26.peg.1656	61.18	tRNA (cytidine(34)-2'-O)-methyltransferase (EC 2.1.1.207)
1	916	45	fig|1773489.23.peg.916	hypothetical protein	-				0
1	917	186	fig|1773489.23.peg.917	Ubiquinol-cytochrome C reductase iron-sulfur subunit (EC 1.10.2.2)	uni	25	1655	fig|28181.26.peg.1655	63.24	Ubiquinol-cytochrome C reductase iron-sulfur subunit (EC 1.10.2.2)
1	918	186	fig|1773489.23.peg.918	Ubiquinol-cytochrome C reductase iron-sulfur subunit (EC 1.10.2.2)	bi	25	1655	fig|28181.26.peg.1655	67.57	Ubiquinol-cytochrome C reductase iron-sulfur subunit (EC 1.10.2.2)
1	919	417	fig|1773489.23.peg.919	Ubiquinol--cytochrome c reductase, cytochrome B subunit (EC 1.10.2.2)	bi	25	1654	fig|28181.26.peg.1654	79.09	Ubiquinol--cytochrome c reductase, cytochrome B subunit (EC 1.10.2.2)
1	920	269	fig|1773489.23.peg.920	ubiquinol cytochrome C oxidoreductase, cytochrome C1 subunit	bi	25	1653	fig|28181.26.peg.1653	58.82	ubiquinol cytochrome C oxidoreductase, cytochrome C1 subunit
1	921	215	fig|1773489.23.peg.921	Ribulose-5-phosphate 4-epimerase and related epimerases and aldolases	bi	25	1652	fig|28181.26.peg.1652	55.5	Ribulose-5-phosphate 4-epimerase and related epimerases and aldolases
1	922	371	fig|1773489.23.peg.922	Methylthioribose-1-phosphate isomerase (EC 5.3.1.23)	bi	25	1651	fig|28181.26.peg.1651	68.87	Methylthioribose-1-phosphate isomerase (EC 5.3.1.23)
1	923	295	fig|1773489.23.peg.923	5'-methylthioadenosine phosphorylase (EC 2.4.2.28)	bi	25	1650	fig|28181.26.peg.1650	78.23	5'-methylthioadenosine phosphorylase (EC 2.4.2.28)
1	924	759	fig|1773489.23.peg.924	Serine protease precursor MucD/AlgY associated with sigma factor RpoE	uni	19	1257	fig|28181.26.peg.1257	38.93	HtrA protease/chaperone protein
1	925	261	fig|1773489.23.peg.925	hypothetical protein	-				0
1	926	384	fig|1773489.23.peg.926	Ornithine decarboxylase (EC 4.1.1.17) / Arginine decarboxylase (EC 4.1.1.19)	bi	25	1649	fig|28181.26.peg.1649	70.29	Ornithine decarboxylase (EC 4.1.1.17) / Arginine decarboxylase (EC 4.1.1.19)
1	927	380	fig|1773489.23.peg.927	Zinc carboxypeptidase domain protein	-				0
1	928	367	fig|1773489.23.peg.928	GTP-binding and nucleic acid-binding protein YchF	bi	25	1648	fig|28181.26.peg.1648	77.87	GTP-binding and nucleic acid-binding protein YchF
1	929	219	fig|1773489.23.peg.929	Peptidyl-tRNA hydrolase (EC 3.1.1.29)	bi	25	1647	fig|28181.26.peg.1647	56.37	Peptidyl-tRNA hydrolase (EC 3.1.1.29)
1	930	211	fig|1773489.23.peg.930	LSU ribosomal protein L25p	bi	25	1646	fig|28181.26.peg.1646	68.45	LSU ribosomal protein L25p
1	931	311	fig|1773489.23.peg.931	Ribose-phosphate pyrophosphokinase (EC 2.7.6.1)	bi	25	1645	fig|28181.26.peg.1645	81.99	Ribose-phosphate pyrophosphokinase (EC 2.7.6.1)
1	932	326	fig|1773489.23.peg.932	hypothetical protein	bi	25	1644	fig|28181.26.peg.1644	35.87	hypothetical protein
1	933	260	fig|1773489.23.peg.933	COG1496: Uncharacterized conserved protein	bi	25	1643	fig|28181.26.peg.1643	50.98	COG1496: Uncharacterized conserved protein
1	934	379	fig|1773489.23.peg.934	COG1565: Uncharacterized conserved protein	bi	25	1641	fig|28181.26.peg.1641	54.27	COG1565: Uncharacterized conserved protein
1	935	285	fig|1773489.23.peg.935	Prolipoprotein diacylglyceryl transferase (EC 2.4.99.-)	bi	25	1640	fig|28181.26.peg.1640	61.45	Prolipoprotein diacylglyceryl transferase (EC 2.4.99.-)
1	936	329	fig|1773489.23.peg.936	ADP-L-glycero-D-manno-heptose-6-epimerase (EC 5.1.3.20)	bi	25	1639	fig|28181.26.peg.1639	72.78	ADP-L-glycero-D-manno-heptose-6-epimerase (EC 5.1.3.20)
1	937	104	fig|1773489.23.peg.937	FIG018229: hypothetical protein	bi	25	1638	fig|28181.26.peg.1638	51.72	FIG018229: hypothetical protein
1	938	168	fig|1773489.23.peg.938	hypothetical protein	bi	25	1637	fig|28181.26.peg.1637	55.09	hypothetical protein
1	939	272	fig|1773489.23.peg.939	Pyrroline-5-carboxylate reductase (EC 1.5.1.2)	bi	25	1636	fig|28181.26.peg.1636	53.93	Pyrroline-5-carboxylate reductase (EC 1.5.1.2)
1	940	163	fig|1773489.23.peg.940	Methyl-accepting chemotaxis protein	-				0
1	941	112	fig|1773489.23.peg.941	Protein secretion chaperonin CsaA	bi	25	1635	fig|28181.26.peg.1635	67.29	Protein secretion chaperonin CsaA
1	942	440	fig|1773489.23.peg.942	periplasmic sensor signal transduction histidine kinase	bi	25	1634	fig|28181.26.peg.1634	61.7	Osmolarity sensor protein EnvZ (EC 2.7.3.-)
1	943	228	fig|1773489.23.peg.943	DNA-binding response regulator PetR	bi	25	1633	fig|28181.26.peg.1633	66.24	DNA-binding response regulator PetR
1	944	166	fig|1773489.23.peg.944	HTH-type transcriptional regulator PetP	bi	25	1632	fig|28181.26.peg.1632	72.6	HTH-type transcriptional regulator PetP
1	945	301	fig|1773489.23.peg.945	Branched-chain amino acid aminotransferase (EC 2.6.1.42)	bi	25	1631	fig|28181.26.peg.1631	71.86	Branched-chain amino acid aminotransferase (EC 2.6.1.42)
1	946	273	fig|1773489.23.peg.946	FIG01084722: hypothetical protein	bi	25	1630	fig|28181.26.peg.1630	65.27	hypothetical protein
1	947	149	fig|1773489.23.peg.947	Molybdenum cofactor biosynthesis protein MoaE	bi	25	1628	fig|28181.26.peg.1628	63.95	Molybdenum cofactor biosynthesis protein MoaE
1	948	84	fig|1773489.23.peg.948	Molybdenum cofactor biosynthesis protein MoaD	bi	25	1627	fig|28181.26.peg.1627	61.45	Molybdenum cofactor biosynthesis protein MoaD
1	949	420	fig|1773489.23.peg.949	Molybdopterin biosynthesis protein MoeA	bi	25	1626	fig|28181.26.peg.1626	58.37	Molybdopterin biosynthesis protein MoeA
1	950	174	fig|1773489.23.peg.950	Molybdopterin-guanine dinucleotide biosynthesis protein MobB	uni	22	1524	fig|28181.26.peg.1524	57.58	Molybdopterin-guanine dinucleotide biosynthesis protein MobB
1	951	203	fig|1773489.23.peg.951	CDP-diacylglycerol--glycerol-3-phosphate 3-phosphatidyltransferase (EC 2.7.8.5)	bi	25	1625	fig|28181.26.peg.1625	72.25	CDP-diacylglycerol--glycerol-3-phosphate 3-phosphatidyltransferase (EC 2.7.8.5)
1	952	609	fig|1773489.23.peg.952	Excinuclease ABC subunit C	bi	25	1624	fig|28181.26.peg.1624	66.29	Excinuclease ABC subunit C
1	953	140	fig|1773489.23.peg.953	Dihydroneopterin aldolase (EC 4.1.2.25)	bi	25	1623	fig|28181.26.peg.1623	59.29	Dihydroneopterin aldolase (EC 4.1.2.25)
1	954	258	fig|1773489.23.peg.954	FolM Alternative dihydrofolate reductase 1	bi	25	1622	fig|28181.26.peg.1622	61.96	FolM Alternative dihydrofolate reductase 1
1	955	328	fig|1773489.23.peg.955	Inner membrane protein YrbG, predicted calcium/sodium:proton antiporter	bi	25	1621	fig|28181.26.peg.1621	53.58	Inner membrane protein YrbG, predicted calcium/sodium:proton antiporter
1	956	172	fig|1773489.23.peg.956	Adenosine (5')-pentaphospho-(5'')-adenosine pyrophosphohydrolase (EC 3.6.1.-)	bi	25	1620	fig|28181.26.peg.1620	54.88	Adenosine (5')-pentaphospho-(5'')-adenosine pyrophosphohydrolase (EC 3.6.1.-)
1	957	495	fig|1773489.23.peg.957	Putative periplasmic protein YibQ, distant homology with nucleoside diphosphatase and polysaccharide deacetylase	bi	25	1619	fig|28181.26.peg.1619	48.47	Putative periplasmic protein YibQ, distant homology with nucleoside diphosphatase and polysaccharide deacetylase
1	958	457	fig|1773489.23.peg.958	Carboxyl-terminal protease (EC 3.4.21.102)	bi	25	1618	fig|28181.26.peg.1618	61.4	Carboxyl-terminal protease (EC 3.4.21.102)
1	959	445	fig|1773489.23.peg.959	Periplasmic septal ring factor with murein hydrolase activity EnvC/YibP	bi	25	1617	fig|28181.26.peg.1617	39.87	Periplasmic septal ring factor with murein hydrolase activity EnvC/YibP
1	960	534	fig|1773489.23.peg.960	2,3-bisphosphoglycerate-independent phosphoglycerate mutase (EC 5.4.2.1)	bi	25	1616	fig|28181.26.peg.1616	59.22	2,3-bisphosphoglycerate-independent phosphoglycerate mutase (EC 5.4.2.1)
1	961	153	fig|1773489.23.peg.961	LSU m3Psi1915 methyltransferase RlmH	bi	25	1615	fig|28181.26.peg.1615	59.6	LSU m3Psi1915 methyltransferase RlmH
1	962	143	fig|1773489.23.peg.962	Iojap protein	bi	25	1614	fig|28181.26.peg.1614	58.62	Iojap protein
1	963	228	fig|1773489.23.peg.963	Nicotinate-nucleotide adenylyltransferase (EC 2.7.7.18)	bi	25	1613	fig|28181.26.peg.1613	55	Nicotinate-nucleotide adenylyltransferase (EC 2.7.7.18)
1	964	414	fig|1773489.23.peg.964	Gamma-glutamyl phosphate reductase (EC 1.2.1.41)	bi	25	1612	fig|28181.26.peg.1612	67.8	Gamma-glutamyl phosphate reductase (EC 1.2.1.41)
1	965	219	fig|1773489.23.peg.965	Pentapeptide repeat family protein	-				0
1	966	377	fig|1773489.23.peg.966	Glutamate 5-kinase (EC 2.7.2.11) / RNA-binding C-terminal domain PUA	bi	25	1611	fig|28181.26.peg.1611	65.67	Glutamate 5-kinase (EC 2.7.2.11) / RNA-binding C-terminal domain PUA
1	967	354	fig|1773489.23.peg.967	GTP-binding protein Obg	bi	25	1610	fig|28181.26.peg.1610	74.85	GTP-binding protein Obg
1	968	87	fig|1773489.23.peg.968	LSU ribosomal protein L27p	bi	25	1609	fig|28181.26.peg.1609	78.82	LSU ribosomal protein L27p
1	969	302	fig|1773489.23.peg.969	Putative aldo/keto reductase	-				0
1	970	464	fig|1773489.23.peg.970	hypothetical protein	uni	26	1761	fig|28181.26.peg.1761	42.77	diguanylate cyclase/phosphodiesterase (GGDEF & EAL domains) with PAS/PAC sensor(s)
1	971	222	fig|1773489.23.peg.971	related to SanF from Streptomyces ansochromogenes	-				0
1	972	321	fig|1773489.23.peg.972	DUF1022 domain-containing protein	uni	10	692	fig|28181.26.peg.692	36.25	DUF1022 domain-containing protein
1	973	342	fig|1773489.23.peg.973	DUF1022 domain-containing protein	bi	10	692	fig|28181.26.peg.692	46.44	DUF1022 domain-containing protein
1	974	566	fig|1773489.23.peg.974	Acetolactate synthase large subunit (EC 2.2.1.6)	bi	10	691	fig|28181.26.peg.691	61.8	Acetolactate synthase large subunit (EC 2.2.1.6)
1	975	108	fig|1773489.23.peg.975	Mlr0512 protein	bi	10	690	fig|28181.26.peg.690	53.26	Mlr0512 protein
1	976	232	fig|1773489.23.peg.976	Orotate phosphoribosyltransferase (EC 2.4.2.10)	bi	10	689	fig|28181.26.peg.689	71.3	Orotate phosphoribosyltransferase (EC 2.4.2.10)
1	977	478	fig|1773489.23.peg.977	Sensor histidine kinase	bi	10	687	fig|28181.26.peg.687	47.46	Sensor histidine kinase
1	978	249	fig|1773489.23.peg.978	Phosphate regulon transcriptional regulatory protein PhoB (SphR)	bi	10	686	fig|28181.26.peg.686	65.71	DNA-binding response regulator
1	979	144	fig|1773489.23.peg.979	hypothetical protein	bi	10	685	fig|28181.26.peg.685	46.1	hypothetical protein
1	980	278	fig|1773489.23.peg.980	Universal stress protein family, tandem domain	bi	14	956	fig|28181.26.peg.956	30.07	Universal stress protein UspA and related nucleotide-binding proteins
1	981	463	fig|1773489.23.peg.981	Adenosylmethionine-8-amino-7-oxononanoate aminotransferase (EC 2.6.1.62)	bi	10	682	fig|28181.26.peg.682	69.98	Adenosylmethionine-8-amino-7-oxononanoate aminotransferase (EC 2.6.1.62)
1	982	405	fig|1773489.23.peg.982	5-aminolevulinate synthase (EC 2.3.1.37)	bi	10	681	fig|28181.26.peg.681	77.72	5-aminolevulinate synthase (EC 2.3.1.37)
1	983	190	fig|1773489.23.peg.983	Alanyl-tRNA synthetase	bi	10	680	fig|28181.26.peg.680	66.12	Alanyl-tRNA synthetase
1	984	102	fig|1773489.23.peg.984	hypothetical protein	-				0
1	985	50	fig|1773489.23.peg.985	hypothetical protein	-				0
1	986	126	fig|1773489.23.peg.986	Transcriptional regulator, ArsR family	bi	7	262	fig|28181.26.peg.262	45.26	Arsenical resistance operon repressor
1	987	158	fig|1773489.23.peg.987	Arsenate reductase (EC 1.20.4.1)	bi	45	2367	fig|28181.26.peg.2367	33.57	Arsenate reductase (EC 1.20.4.1)
1	988	123	fig|1773489.23.peg.988	Arsenical resistance operon trans-acting repressor ArsD	-				0
1	989	611	fig|1773489.23.peg.989	Arsenical pump-driving ATPase (EC 3.6.3.16)	-				0
1	990	158	fig|1773489.23.peg.990	CBS domain protein	uni	51	2478	fig|28181.26.peg.2478	26.81	UspA domain / CBS domain protein
1	991	429	fig|1773489.23.peg.991	Arsenic efflux pump protein	bi	23	1566	fig|28181.26.peg.1566	24.77	Magnetosome protein MamN, Na+/H+ antiporter NhaD related
1	992	380	fig|1773489.23.peg.992	Mobile element protein	uni	62	2815	fig|28181.26.peg.2815	39.13	Mobile element protein
1	993	385	fig|1773489.23.peg.993	Plasmid replication protein RepC	-				0
1	994	143	fig|1773489.23.peg.994	hypothetical protein	-				0
1	995	79	fig|1773489.23.peg.995	recombinase family protein	-				0
1	996	88	fig|1773489.23.peg.996	replication initiation protein RepC	-				0
1	997	93	fig|1773489.23.peg.997	HigB toxin protein	-				0
1	998	108	fig|1773489.23.peg.998	HigA protein (antitoxin to HigB)	-				0
1	999	63	fig|1773489.23.peg.999	hypothetical protein	-				0
1	1000	135	fig|1773489.23.peg.1000	DNA-binding protein, CopG family	-				0
1	1001	107	fig|1773489.23.peg.1001	FIG045511: hypothetical antitoxin (to FIG022160: hypothetical toxin)	-				0
1	1002	79	fig|1773489.23.peg.1002	recombinase family protein	-				0
1	1003	93	fig|1773489.23.peg.1003	replication initiation protein RepC	-				0
1	1004	94	fig|1773489.23.peg.1004	HigB toxin protein	-				0
1	1005	94	fig|1773489.23.peg.1005	HigA protein (antitoxin to HigB)	-				0
1	1006	92	fig|1773489.23.peg.1006	Phage protein	-				0
1	1007	97	fig|1773489.23.peg.1007	hypothetical protein	-				0
1	1008	405	fig|1773489.23.peg.1008	hypothetical protein	-				0
1	1009	85	fig|1773489.23.peg.1009	hypothetical protein	bi	79	3241	fig|28181.26.peg.3241	66.67	Phage antirepressor protein
1	1010	75	fig|1773489.23.peg.1010	hypothetical protein	-				0
1	1011	148	fig|1773489.23.peg.1011	hypothetical protein	-				0
1	1012	94	fig|1773489.23.peg.1012	hypothetical protein	-				0
1	1013	110	fig|1773489.23.peg.1013	hypothetical protein	-				0
1	1014	100	fig|1773489.23.peg.1014	Phage-related transcriptional regulator	-				0
1	1015	366	fig|1773489.23.peg.1015	Mobile element protein	bi	3	151	fig|28181.26.peg.151	89.66	Mobile element protein
1	1016	380	fig|1773489.23.peg.1016	Mobile element protein	bi	62	2815	fig|28181.26.peg.2815	39.13	Mobile element protein
1	1017	50	fig|1773489.23.peg.1017	hypothetical protein	-				0
1	1018	165	fig|1773489.23.peg.1018	hypothetical protein	bi	11	715	fig|28181.26.peg.715	49.33	hypothetical protein
1	1019	153	fig|1773489.23.peg.1019	hypothetical protein	-				0
1	1020	438	fig|1773489.23.peg.1020	COG3063: Tfp pilus assembly protein PilF	bi	11	716	fig|28181.26.peg.716	53.5	COG3063: Tfp pilus assembly protein PilF
1	1021	168	fig|1773489.23.peg.1021	hypothetical protein	bi	11	717	fig|28181.26.peg.717	41.18	hypothetical protein
1	1022	266	fig|1773489.23.peg.1022	Phenazine biosynthesis protein PhzF like	bi	11	718	fig|28181.26.peg.718	56.55	Uncharacterized isomerase yddE, PhzC-PhzF family
1	1023	139	fig|1773489.23.peg.1023	Protein export cytoplasm protein SecA ATPase RNA helicase (TC 3.A.5.1.1)	bi	11	719	fig|28181.26.peg.719	69.34	Protein export cytoplasm protein SecA ATPase RNA helicase (TC 3.A.5.1.1)
1	1024	235	fig|1773489.23.peg.1024	Ser-tRNA(Ala) deacylase; Gly-tRNA(Ala) deacylase	bi	11	720	fig|28181.26.peg.720	59.23	Ser-tRNA(Ala) deacylase; Gly-tRNA(Ala) deacylase
1	1025	325	fig|1773489.23.peg.1025	Threonine dehydratase (EC 4.3.1.19)	bi	11	721	fig|28181.26.peg.721	65.81	Threonine dehydratase (EC 4.3.1.19)
1	1026	313	fig|1773489.23.peg.1026	Permease of the drug/metabolite transporter (DMT) superfamily	uni	27	1853	fig|28181.26.peg.1853	24.27	Permease of the drug/metabolite transporter (DMT) superfamily
1	1027	463	fig|1773489.23.peg.1027	Transcriptional regulator, GntR family domain / Aspartate aminotransferase (EC 2.6.1.1)	bi	11	724	fig|28181.26.peg.724	46.58	Transcriptional regulator, GntR family domain / Aspartate aminotransferase (EC 2.6.1.1)
1	1028	272	fig|1773489.23.peg.1028	Hydroxymethylpyrimidine phosphate kinase ThiD (EC 2.7.4.7)	bi	11	725	fig|28181.26.peg.725	60	Hydroxymethylpyrimidine phosphate kinase ThiD (EC 2.7.4.7)
1	1029	447	fig|1773489.23.peg.1029	Phosphoglucosamine mutase (EC 5.4.2.10)	uni	30	1991	fig|28181.26.peg.1991	24.11	Phosphomannomutase (EC 5.4.2.8)
1	1030	281	fig|1773489.23.peg.1030	Dihydropteroate synthase (EC 2.5.1.15)	bi	11	726	fig|28181.26.peg.726	59.7	Dihydropteroate synthase (EC 2.5.1.15)
1	1031	648	fig|1773489.23.peg.1031	Cell division protein FtsH (EC 3.4.24.-)	-				0
1	1032	491	fig|1773489.23.peg.1032	tRNA(Ile)-lysidine synthetase (EC 6.3.4.19)	bi	11	727	fig|28181.26.peg.727	39.18	tRNA(Ile)-lysidine synthetase (EC 6.3.4.19)
1	1033	376	fig|1773489.23.peg.1033	TPR repeat containing exported protein; Putative periplasmic protein contains a protein prenylyltransferase domain	bi	11	728	fig|28181.26.peg.728	45.7	TPR repeat containing exported protein; Putative periplasmic protein contains a protein prenylyltransferase domain
1	1034	174	fig|1773489.23.peg.1034	18K peptidoglycan-associated outer membrane lipoprotein; Peptidoglycan-associated lipoprotein precursor; Outer membrane protein P6; OmpA/MotB precursor	bi	11	730	fig|28181.26.peg.730	58.62	18K peptidoglycan-associated outer membrane lipoprotein; Peptidoglycan-associated lipoprotein precursor; Outer membrane protein P6; OmpA/MotB precursor
1	1035	429	fig|1773489.23.peg.1035	tolB protein precursor, periplasmic protein involved in the tonb-independent uptake of group A colicins	bi	11	731	fig|28181.26.peg.731	77.91	tolB protein precursor, periplasmic protein involved in the tonb-independent uptake of group A colicins
1	1036	319	fig|1773489.23.peg.1036	siderophore-mediated iron transport protein	bi	11	732	fig|28181.26.peg.732	54.07	proline-rich protein
1	1037	158	fig|1773489.23.peg.1037	Tol biopolymer transport system, TolR protein	bi	11	733	fig|28181.26.peg.733	68.63	Biopolymer transport protein ExbD/TolR
1	1038	243	fig|1773489.23.peg.1038	MotA/TolQ/ExbB proton channel family protein	bi	11	734	fig|28181.26.peg.734	73.97	MotA/TolQ/ExbB proton channel family protein
1	1039	152	fig|1773489.23.peg.1039	4-hydroxybenzoyl-CoA thioesterase family active site	bi	11	735	fig|28181.26.peg.735	67.44	4-hydroxybenzoyl-CoA thioesterase family active site
1	1040	347	fig|1773489.23.peg.1040	Holliday junction DNA helicase RuvB	bi	11	736	fig|28181.26.peg.736	80.29	Holliday junction DNA helicase RuvB
1	1041	212	fig|1773489.23.peg.1041	Holliday junction DNA helicase RuvA	bi	11	737	fig|28181.26.peg.737	66.51	Holliday junction DNA helicase RuvA
1	1042	249	fig|1773489.23.peg.1042	FIG000859: hypothetical protein YebC	bi	11	739	fig|28181.26.peg.739	76.61	FIG000859: hypothetical protein YebC
1	1043	273	fig|1773489.23.peg.1043	hypothetical protein	bi	11	743	fig|28181.26.peg.743	68.03	FIG006542: Phosphoesterase
1	1044	205	fig|1773489.23.peg.1044	5-formyltetrahydrofolate cyclo-ligase (EC 6.3.3.2)	bi	11	744	fig|28181.26.peg.744	58.87	5-formyltetrahydrofolate cyclo-ligase (EC 6.3.3.2)
1	1045	125	fig|1773489.23.peg.1045	FIG026765: hypothetical protein	bi	11	745	fig|28181.26.peg.745	52	FIG026765: hypothetical protein
1	1046	135	fig|1773489.23.peg.1046	hypothetical protein	-				0
1	1047	77	fig|1773489.23.peg.1047	hypothetical protein	-				0
1	1048	337	fig|1773489.23.peg.1048	NAD-dependent glyceraldehyde-3-phosphate dehydrogenase (EC 1.2.1.12)	bi	11	747	fig|28181.26.peg.747	51.53	NAD-dependent glyceraldehyde-3-phosphate dehydrogenase (EC 1.2.1.12)
1	1049	211	fig|1773489.23.peg.1049	Thiamin-phosphate pyrophosphorylase (EC 2.5.1.3)	bi	11	748	fig|28181.26.peg.748	58.77	Thiamin-phosphate pyrophosphorylase (EC 2.5.1.3)
1	1050	274	fig|1773489.23.peg.1050	hypothetical protein	bi	11	750	fig|28181.26.peg.750	60.92	hypothetical protein
1	1051	190	fig|1773489.23.peg.1051	Translation elongation factor P	bi	11	751	fig|28181.26.peg.751	76.19	Translation elongation factor P
1	1052	263	fig|1773489.23.peg.1052	Inositol-1-monophosphatase (EC 3.1.3.25)	bi	11	752	fig|28181.26.peg.752	74.14	Inositol-1-monophosphatase (EC 3.1.3.25)
1	1053	506	fig|1773489.23.peg.1053	Large tegument protein	bi	11	753	fig|28181.26.peg.753	49.22	Translation initiation factor 2
1	1054	378	fig|1773489.23.peg.1054	MotA/TolQ/ExbB proton channel family protein, probably associated with flagella	bi	11	754	fig|28181.26.peg.754	59.54	MotA/TolQ/ExbB proton channel family protein, probably associated with flagella
1	1055	363	fig|1773489.23.peg.1055	Flagellar motor rotation protein MotB	bi	11	755	fig|28181.26.peg.755	62.98	Flagellar motor rotation protein MotB
1	1056	424	fig|1773489.23.peg.1056	multidrug resistance protein, putative	bi	11	756	fig|28181.26.peg.756	69.02	tetracycline resistance protein
1	1057	109	fig|1773489.23.peg.1057	Frataxin homolog CyaY, facilitates iron supply for heme A synthesis or Fe-S cluster assembly	bi	11	757	fig|28181.26.peg.757	52.34	Frataxin homolog CyaY, facilitates iron supply for heme A synthesis or Fe-S cluster assembly
1	1058	75	fig|1773489.23.peg.1058	LSU ribosomal protein L31p @ LSU ribosomal protein L31p, zinc-independent	bi	11	759	fig|28181.26.peg.759	82.43	LSU ribosomal protein L31p @ LSU ribosomal protein L31p, zinc-independent
1	1059	670	fig|1773489.23.peg.1059	Adenylate cyclase (EC 4.6.1.1)	bi	11	760	fig|28181.26.peg.760	46.95	Adenylate cyclase (EC 4.6.1.1)
1	1060	156	fig|1773489.23.peg.1060	16 kDa heat shock protein A	bi	11	761	fig|28181.26.peg.761	63.23	16 kDa heat shock protein A
1	1061	71	fig|1773489.23.peg.1061	hypothetical protein	bi	8	307	fig|28181.26.peg.307	36.07	hypothetical protein
1	1062	157	fig|1773489.23.peg.1062	putative 4-hydroxybenzoyl-CoA thioesterase	-				0
1	1063	127	fig|1773489.23.peg.1063	hypothetical protein	bi	11	762	fig|28181.26.peg.762	51.67	hypothetical protein
1	1064	330	fig|1773489.23.peg.1064	Quinone oxidoreductase (EC 1.6.5.5)	bi	11	763	fig|28181.26.peg.763	65.35	Quinone oxidoreductase (EC 1.6.5.5)
1	1065	198	fig|1773489.23.peg.1065	hypothetical protein	-				0
1	1066	259	fig|1773489.23.peg.1066	3-oxoacyl-[acyl-carrier protein] reductase (EC 1.1.1.100)	uni	81	3272	fig|28181.26.peg.3272	34.54	3-oxoacyl-[acyl-carrier protein] reductase (EC 1.1.1.100)
1	1067	635	fig|1773489.23.peg.1067	Acetyl-coenzyme A synthetase (EC 6.2.1.1)	bi	13	898	fig|28181.26.peg.898	73.02	Acetyl-coenzyme A synthetase (EC 6.2.1.1)
1	1068	552	fig|1773489.23.peg.1068	3-methylmercaptopropionyl-CoA ligase (DmdB)	bi	13	897	fig|28181.26.peg.897	64.21	3-methylmercaptopropionyl-CoA ligase (DmdB)
1	1069	54	fig|1773489.23.peg.1069	hypothetical protein	-				0
1	1070	66	fig|1773489.23.peg.1070	hypothetical protein	bi	13	892	fig|28181.26.peg.892	76.79	hypothetical protein
1	1071	256	fig|1773489.23.peg.1071	GGDEF family protein	bi	13	890	fig|28181.26.peg.890	35.32	Sensory box/GGDEF family protein
1	1072	171	fig|1773489.23.peg.1072	Phosphoribosylaminoimidazole carboxylase catalytic subunit (EC 4.1.1.21)	bi	13	889	fig|28181.26.peg.889	66.25	Phosphoribosylaminoimidazole carboxylase catalytic subunit (EC 4.1.1.21)
1	1073	364	fig|1773489.23.peg.1073	Phosphoribosylaminoimidazole carboxylase ATPase subunit (EC 4.1.1.21)	bi	13	888	fig|28181.26.peg.888	61.94	Phosphoribosylaminoimidazole carboxylase ATPase subunit (EC 4.1.1.21)
1	1074	387	fig|1773489.23.peg.1074	Bona fide RidA/YjgF/TdcF/RutC subgroup	-				0
1	1075	224	fig|1773489.23.peg.1075	hypothetical protein	-				0
1	1076	826	fig|1773489.23.peg.1076	Lead, cadmium, zinc and mercury transporting ATPase (EC 3.6.3.3) (EC 3.6.3.5); Copper-translocating P-type ATPase (EC 3.6.3.4)	uni	13	867	fig|28181.26.peg.867	32.36	Ca ion P-type ATPase
1	1077	581	fig|1773489.23.peg.1077	Polyhydroxyalkanoic acid synthase	uni	17	1113	fig|28181.26.peg.1113	35.83	Polyhydroxyalkanoic acid synthase
1	1078	178	fig|1773489.23.peg.1078	Phosphate acetyltransferase (EC 2.3.1.8)	uni	21	1437	fig|28181.26.peg.1437	45.86	probable maoC-like dehydratase
1	1079	335	fig|1773489.23.peg.1079	Xanthine and CO dehydrogenases maturation factor, XdhC/CoxF family	-				0
1	1080	221	fig|1773489.23.peg.1080	Molybdopterin biosynthesis protein MoeA / CTP:molybdopterin cytidylyltransferase	uni	80	3261	fig|28181.26.peg.3261	28.57	N-acetylglucosamine-1-phosphate uridyltransferase (EC 2.7.7.23) / Glucosamine-1-phosphate N-acetyltransferase (EC 2.3.1.157)
1	1081	593	fig|1773489.23.peg.1081	Dihydroxy-acid dehydratase (EC 4.2.1.9)	uni	41	2258	fig|28181.26.peg.2258	29.4	Dihydroxy-acid dehydratase (EC 4.2.1.9)
1	1082	479	fig|1773489.23.peg.1082	Aldehyde dehydrogenase (EC 1.2.1.3)	uni	21	1503	fig|28181.26.peg.1503	42.28	Aldehyde dehydrogenase (EC 1.2.1.3)
1	1083	644	fig|1773489.23.peg.1083	Acetolactate synthase large subunit (EC 2.2.1.6)	uni	4	180	fig|28181.26.peg.180	21.69	Acetolactate synthase large subunit (EC 2.2.1.6)
1	1084	508	fig|1773489.23.peg.1084	Tricarboxylate transport membrane protein TctA	-				0
1	1085	170	fig|1773489.23.peg.1085	hypothetical protein	-				0
1	1086	325	fig|1773489.23.peg.1086	Tricarboxylate transport protein TctC	-				0
1	1087	338	fig|1773489.23.peg.1087	Xanthine dehydrogenase, molybdenum binding subunit (EC 1.17.1.4)	-				0
1	1088	626	fig|1773489.23.peg.1088	Xanthine dehydrogenase, molybdenum binding subunit (EC 1.17.1.4)	-				0
1	1089	304	fig|1773489.23.peg.1089	Xanthine dehydrogenase, FAD binding subunit (EC 1.17.1.4)	-				0
1	1090	382	fig|1773489.23.peg.1090	Alcohol dehydrogenase superfamily, zinc-containing	uni	11	763	fig|28181.26.peg.763	26.46	Quinone oxidoreductase (EC 1.6.5.5)
1	1091	319	fig|1773489.23.peg.1091	Transcriptional regulator, IclR family	bi	26	1767	fig|28181.26.peg.1767	33.07	Transcriptional regulator, IclR family
1	1092	335	fig|1773489.23.peg.1092	Ureidoglycolate dehydrogenase (EC 1.1.1.154)	-				0
1	1093	310	fig|1773489.23.peg.1093	D-3-phosphoglycerate dehydrogenase (EC 1.1.1.95)	uni	26	1752	fig|28181.26.peg.1752	36.39	D-3-phosphoglycerate dehydrogenase (EC 1.1.1.95)
1	1094	161	fig|1773489.23.peg.1094	Tricarboxylate transport protein TctB	-				0
1	1095	510	fig|1773489.23.peg.1095	Tricarboxylate transport membrane protein TctA	-				0
1	1096	334	fig|1773489.23.peg.1096	Tricarboxylate transport protein TctC	-				0
1	1097	390	fig|1773489.23.peg.1097	Altronate dehydratase (EC 4.2.1.7)	-				0
1	1098	96	fig|1773489.23.peg.1098	Altronate dehydratase (EC 4.2.1.7)	-				0
1	1099	251	fig|1773489.23.peg.1099	Transcriptional regulator, GntR family	uni	11	724	fig|28181.26.peg.724	28.92	Transcriptional regulator, GntR family domain / Aspartate aminotransferase (EC 2.6.1.1)
1	1100	82	fig|1773489.23.peg.1100	hypothetical protein	-				0
1	1101	663	fig|1773489.23.peg.1101	Hydrogenase-4 component B / Formate hydrogenlyase subunit 3	uni	9	623	fig|28181.26.peg.623	26.92	NADH-ubiquinone oxidoreductase chain N (EC 1.6.5.3)
1	1102	276	fig|1773489.23.peg.1102	Formate hydrogenlyase subunit 7	uni	17	1088	fig|28181.26.peg.1088	40	NADH-ubiquinone oxidoreductase chain B (EC 1.6.5.3)
1	1103	503	fig|1773489.23.peg.1103	Ni,Fe-hydrogenase III large subunit	bi	27	1842	fig|28181.26.peg.1842	30.14	Uptake hydrogenase large subunit (EC 1.12.99.6)
1	1104	492	fig|1773489.23.peg.1104	Hydrogenase-4 component F	uni	51	2508	fig|28181.26.peg.2508	30.07	NADH-ubiquinone oxidoreductase chain N (EC 1.6.5.3)
1	1105	227	fig|1773489.23.peg.1105	Hydrogenase-4 component E	-				0
1	1106	316	fig|1773489.23.peg.1106	Formate hydrogenlyase subunit 4	-				0
1	1107	429	fig|1773489.23.peg.1107	Enolase (EC 4.2.1.11)	uni	7	248	fig|28181.26.peg.248	59.31	Enolase (EC 4.2.1.11)
1	1108	512	fig|1773489.23.peg.1108	MutS domain protein, family 4	uni	71	3059	fig|28181.26.peg.3059	33.33	DNA mismatch repair protein MutS
1	1109	589	fig|1773489.23.peg.1109	MutS domain protein, family 5	uni	71	3059	fig|28181.26.peg.3059	28.57	DNA mismatch repair protein MutS
1	1110	767	fig|1773489.23.peg.1110	NADP-dependent malic enzyme (EC 1.1.1.40)	bi	8	391	fig|28181.26.peg.391	64.95	NADP-dependent malic enzyme (EC 1.1.1.40)
1	1111	155	fig|1773489.23.peg.1111	hypothetical protein	-				0
1	1112	441	fig|1773489.23.peg.1112	hypothetical protein	bi	56	2790	fig|28181.26.peg.2790	47.73	hypothetical protein
1	1113	287	fig|1773489.23.peg.1113	hypothetical protein	bi	13	886	fig|28181.26.peg.886	54.9	hypothetical protein
1	1114	219	fig|1773489.23.peg.1114	RIKEN cDNA 2310005O14	bi	13	885	fig|28181.26.peg.885	52.11	RIKEN cDNA 2310005O14
1	1115	193	fig|1773489.23.peg.1115	Peptide deformylase (EC 3.5.1.88)	bi	13	884	fig|28181.26.peg.884	59.78	Peptide deformylase (EC 3.5.1.88)
1	1116	68	fig|1773489.23.peg.1116	SSU ribosomal protein S21p	bi	13	883	fig|28181.26.peg.883	94.03	SSU ribosomal protein S21p
1	1117	332	fig|1773489.23.peg.1117	Magnesium and cobalt transport protein CorA	bi	77	3170	fig|28181.26.peg.3170	46.06	Magnesium and cobalt transport protein CorA
1	1118	466	fig|1773489.23.peg.1118	NAD(P) transhydrogenase subunit beta (EC 1.6.1.2)	bi	13	876	fig|28181.26.peg.876	81.29	NAD(P) transhydrogenase subunit beta (EC 1.6.1.2)
1	1119	138	fig|1773489.23.peg.1119	NAD(P) transhydrogenase alpha subunit (EC 1.6.1.2)	bi	13	875	fig|28181.26.peg.875	72.66	NAD(P) transhydrogenase alpha subunit (EC 1.6.1.2)
1	1120	385	fig|1773489.23.peg.1120	NAD(P) transhydrogenase alpha subunit (EC 1.6.1.2)	bi	13	874	fig|28181.26.peg.874	76.78	NAD(P) transhydrogenase alpha subunit (EC 1.6.1.2)
1	1121	287	fig|1773489.23.peg.1121	hypothetical protein	bi	13	873	fig|28181.26.peg.873	41.15	hypothetical protein
1	1122	1774	fig|1773489.23.peg.1122	Alkaline phosphatase (EC 3.1.3.1)	bi	22	1551	fig|28181.26.peg.1551	40.33	Alkaline phosphatase (EC 3.1.3.1)
1	1123	371	fig|1773489.23.peg.1123	hypothetical protein	-				0
1	1124	189	fig|1773489.23.peg.1124	hypothetical protein	-				0
1	1125	212	fig|1773489.23.peg.1125	RTX toxin activating lysine-acyltransferase (EC 2.3.1.-)	-				0
1	1126	484	fig|1773489.23.peg.1126	HlyD family secretion protein	uni	24	1583	fig|28181.26.peg.1583	27.75	HlyD family secretion protein
1	1127	716	fig|1773489.23.peg.1127	cyclolysin secretion ATP-binding protein	uni	41	2280	fig|28181.26.peg.2280	33.52	Type I secretion system ATPase, LssB family LapB
1	1128	293	fig|1773489.23.peg.1128	hypothetical protein	bi	13	872	fig|28181.26.peg.872	52.1	hypothetical protein
1	1129	595	fig|1773489.23.peg.1129	Oligoendopeptidase F (EC 3.4.24.-)	bi	13	871	fig|28181.26.peg.871	71.11	Oligoendopeptidase F (EC 3.4.24.-)
1	1130	601	fig|1773489.23.peg.1130	Long-chain-fatty-acid--CoA ligase (EC 6.2.1.3)	bi	13	870	fig|28181.26.peg.870	60.3	O-succinylbenzoic acid--CoA ligase (EC 6.2.1.26)
1	1131	301	fig|1773489.23.peg.1131	Permease of the drug/metabolite transporter (DMT) superfamily	bi	13	869	fig|28181.26.peg.869	45.27	Permease of the drug/metabolite transporter (DMT) superfamily
1	1132	292	fig|1773489.23.peg.1132	membrane protein, putative	bi	13	868	fig|28181.26.peg.868	54.64	membrane protein, putative
1	1133	472	fig|1773489.23.peg.1133	Pyruvate kinase (EC 2.7.1.40)	bi	13	866	fig|28181.26.peg.866	75.16	Pyruvate kinase (EC 2.7.1.40)
1	1134	425	fig|1773489.23.peg.1134	D-glycerate 2-kinase (EC 2.7.1.-)	bi	26	1763	fig|28181.26.peg.1763	57.68	D-glycerate 2-kinase (EC 2.7.1.-)
1	1135	184	fig|1773489.23.peg.1135	COG3143: Chemotaxis protein	bi	13	864	fig|28181.26.peg.864	65.14	COG3143: Chemotaxis protein
1	1136	156	fig|1773489.23.peg.1136	Peptidyl-prolyl cis-trans isomerase (EC 5.2.1.8)	bi	13	863	fig|28181.26.peg.863	70.67	Peptidyl-prolyl cis-trans isomerase (EC 5.2.1.8)
1	1137	407	fig|1773489.23.peg.1137	Permease of the major facilitator superfamily	bi	13	860	fig|28181.26.peg.860	63.25	Permease of the major facilitator superfamily
1	1138	281	fig|1773489.23.peg.1138	Transcriptional regulator, AraC family	bi	13	859	fig|28181.26.peg.859	55.38	Transcriptional regulator, AraC family
1	1139	890	fig|1773489.23.peg.1139	Alanyl-tRNA synthetase (EC 6.1.1.7)	bi	13	858	fig|28181.26.peg.858	71.33	Alanyl-tRNA synthetase (EC 6.1.1.7)
1	1140	360	fig|1773489.23.peg.1140	RecA protein	bi	13	855	fig|28181.26.peg.855	86.25	RecA protein
1	1141	945	fig|1773489.23.peg.1141	sensory box histidine kinase/response regulator	bi	11	771	fig|28181.26.peg.771	54.76	sensory box histidine kinase/response regulator
1	1142	358	fig|1773489.23.peg.1142	Flagellar biosynthesis protein FlhB	bi	11	772	fig|28181.26.peg.772	56.66	Flagellar biosynthesis protein FlhB
1	1143	254	fig|1773489.23.peg.1143	Flagellar biosynthesis protein FliR	bi	11	773	fig|28181.26.peg.773	54.18	Flagellar biosynthesis protein FliR
1	1144	89	fig|1773489.23.peg.1144	Flagellar biosynthesis protein FliQ	bi	11	774	fig|28181.26.peg.774	69.32	Flagellar biosynthesis protein FliQ
1	1145	115	fig|1773489.23.peg.1145	Flagellar hook-basal body complex protein FliE	bi	11	775	fig|28181.26.peg.775	45.83	Flagellar hook-basal body complex protein FliE
1	1146	137	fig|1773489.23.peg.1146	Flagellar basal-body rod protein FlgC	bi	11	776	fig|28181.26.peg.776	78.68	Flagellar basal-body rod protein FlgC
1	1147	137	fig|1773489.23.peg.1147	Flagellar basal-body rod protein FlgB	bi	11	777	fig|28181.26.peg.777	61.76	Flagellar basal-body rod protein FlgB
1	1148	131	fig|1773489.23.peg.1148	Flagellar biosynthesis protein FlhB	bi	11	778	fig|28181.26.peg.778	55.68	Flagellar biosynthesis protein FlhB
1	1149	154	fig|1773489.23.peg.1149	hypothetical protein	bi	11	779	fig|28181.26.peg.779	35.16	hypothetical protein
1	1150	118	fig|1773489.23.peg.1150	hypothetical protein	bi	11	780	fig|28181.26.peg.780	43.2	hypothetical protein
1	1151	243	fig|1773489.23.peg.1151	Flagellar biosynthesis protein FliP	bi	11	781	fig|28181.26.peg.781	75.33	Flagellar biosynthesis protein FliP
1	1152	184	fig|1773489.23.peg.1152	heat shock protein, Hsp20 family	bi	11	782	fig|28181.26.peg.782	46.11	heat shock protein Hsp20
1	1153	282	fig|1773489.23.peg.1153	Spermidine synthase (EC 2.5.1.16)	bi	11	783	fig|28181.26.peg.783	64.64	Spermidine synthase (EC 2.5.1.16)
1	1154	170	fig|1773489.23.peg.1154	S-adenosylmethionine decarboxylase proenzyme (EC 4.1.1.50), prokaryotic class 1B	bi	11	784	fig|28181.26.peg.784	63.36	S-adenosylmethionine decarboxylase proenzyme (EC 4.1.1.50), prokaryotic class 1B
1	1155	781	fig|1773489.23.peg.1155	hypothetical protein	bi	11	785	fig|28181.26.peg.785	51.9	hypothetical protein
1	1156	63	fig|1773489.23.peg.1156	hypothetical protein	-				0
1	1157	236	fig|1773489.23.peg.1157	Flagellar motor rotation protein MotB	bi	11	786	fig|28181.26.peg.786	67.12	Flagellar motor rotation protein MotB
1	1158	235	fig|1773489.23.peg.1158	hypothetical protein	bi	11	787	fig|28181.26.peg.787	65.14	hypothetical protein
1	1159	215	fig|1773489.23.peg.1159	COG3143: Chemotaxis protein	bi	11	788	fig|28181.26.peg.788	63.53	COG3143: Chemotaxis protein
1	1160	129	fig|1773489.23.peg.1160	Chemotaxis regulator - transmits chemoreceptor signals to flagelllar motor components CheY	bi	11	789	fig|28181.26.peg.789	88.46	Chemotaxis regulator - transmits chemoreceptor signals to flagelllar motor components CheY
1	1161	242	fig|1773489.23.peg.1161	Flagellar protein FlbB	bi	11	790	fig|28181.26.peg.790	56.38	Flagellar protein FlbB
1	1162	176	fig|1773489.23.peg.1162	COG0642: Signal transduction histidine kinase	bi	11	791	fig|28181.26.peg.791	43.69	COG0642: Signal transduction histidine kinase
1	1163	391	fig|1773489.23.peg.1163	Flagellar motor switch protein FliM	bi	11	792	fig|28181.26.peg.792	88.17	Flagellar motor switch protein FliM
1	1164	184	fig|1773489.23.peg.1164	Flagellar biosynthesis protein FliL	bi	11	793	fig|28181.26.peg.793	66.03	Flagellar biosynthesis protein FliL
1	1165	243	fig|1773489.23.peg.1165	Flagellar basal-body rod protein FlgF	bi	11	794	fig|28181.26.peg.794	50.63	Flagellar basal-body rod protein FlgF
1	1166	262	fig|1773489.23.peg.1166	Flagellar basal-body rod protein FlgG	bi	11	795	fig|28181.26.peg.795	85.44	Flagellar basal-body rod protein FlgG
1	1167	339	fig|1773489.23.peg.1167	Flagellar basal-body P-ring formation protein FlgA	bi	11	796	fig|28181.26.peg.796	40.75	Flagellar basal-body P-ring formation protein FlgA
1	1168	261	fig|1773489.23.peg.1168	Flagellar L-ring protein FlgH	bi	11	797	fig|28181.26.peg.797	67.59	Flagellar L-ring protein FlgH
1	1169	139	fig|1773489.23.peg.1169	C4-type zinc finger protein, DksA/TraR family	bi	11	798	fig|28181.26.peg.798	80.43	C4-type zinc finger protein, DksA/TraR family
1	1170	148	fig|1773489.23.peg.1170	Flagellar trans-acting factor FliX	bi	11	799	fig|28181.26.peg.799	48.98	Flagellar trans-acting factor FliX
1	1171	359	fig|1773489.23.peg.1171	Ferric iron ABC transporter, iron-binding protein	bi	11	800	fig|28181.26.peg.800	59.39	Ferric iron ABC transporter, iron-binding protein
1	1172	568	fig|1773489.23.peg.1172	Ferric iron ABC transporter, permease protein	bi	11	801	fig|28181.26.peg.801	60.65	Ferric iron ABC transporter, permease protein
1	1173	366	fig|1773489.23.peg.1173	Ferric iron ABC transporter, ATP-binding protein	bi	11	802	fig|28181.26.peg.802	57.85	Ferric iron ABC transporter, ATP-binding protein
1	1174	526	fig|1773489.23.peg.1174	Flagellar hook protein FlgE	bi	11	803	fig|28181.26.peg.803	59.57	Flagellar hook protein FlgE
1	1175	360	fig|1773489.23.peg.1175	Flagellar P-ring protein FlgI	bi	11	804	fig|28181.26.peg.804	78.29	Flagellar P-ring protein FlgI
1	1176	120	fig|1773489.23.peg.1176	Flagellar protein FlgJ [peptidoglycan hydrolase] (EC 3.2.1.-)	bi	11	805	fig|28181.26.peg.805	61.8	Flagellar protein FlgJ [peptidoglycan hydrolase] (EC 3.2.1.-)
1	1177	148	fig|1773489.23.peg.1177	hypothetical protein	bi	11	806	fig|28181.26.peg.806	55.03	hypothetical protein
1	1178	748	fig|1773489.23.peg.1178	Flagellar hook-associated protein FlgK	bi	11	807	fig|28181.26.peg.807	60.77	Flagellar hook-associated protein FlgK
1	1179	604	fig|1773489.23.peg.1179	Flagellar hook-associated protein FlgL	-				0
1	1180	190	fig|1773489.23.peg.1180	flagellar FlaF family protein	bi	3	145	fig|28181.26.peg.145	44.37	hypothetical protein
1	1181	151	fig|1773489.23.peg.1181	Flagellar protein flbT	bi	3	147	fig|28181.26.peg.147	52.11	Flagellar protein flbT
1	1182	337	fig|1773489.23.peg.1182	hypothetical protein	-				0
1	1183	351	fig|1773489.23.peg.1183	hypothetical protein	-				0
1	1184	442	fig|1773489.23.peg.1184	blr5428; hypothetical protein	bi	3	170	fig|28181.26.peg.170	29.15	CDP-4-dehydro-6-deoxy-D-glucose 3-dehydratase (EC 4.2.1.-)
1	1185	352	fig|1773489.23.peg.1185	hypothetical protein	-				0
1	1186	246	fig|1773489.23.peg.1186	Surface polysaccharide biosynthesis protein, possible cytidylyltransferase	uni	35	2088	fig|28181.26.peg.2088	35.9	Spore coat polysaccharide biosynthesis protein spsF
1	1187	351	fig|1773489.23.peg.1187	N-acetylneuraminate synthase (EC 2.5.1.56)	bi	35	2091	fig|28181.26.peg.2091	36.83	N-acetylneuraminate synthase (EC 2.5.1.56)
1	1188	283	fig|1773489.23.peg.1188	Spore coat polysaccharide biosynthesis protein F	bi	35	2088	fig|28181.26.peg.2088	51.52	Spore coat polysaccharide biosynthesis protein spsF
1	1189	415	fig|1773489.23.peg.1189	Bacillosamine/Legionaminic acid biosynthesis aminotransferase PglE; 4-keto-6-deoxy-N-Acetyl-D-hexosaminyl-(Lipid carrier) aminotransferase	uni	3	170	fig|28181.26.peg.170	28.25	CDP-4-dehydro-6-deoxy-D-glucose 3-dehydratase (EC 4.2.1.-)
1	1190	339	fig|1773489.23.peg.1190	UDP-N-acetylglucosamine 4,6-dehydratase (EC 4.2.1.-)	bi	35	2084	fig|28181.26.peg.2084	55.89	UDP-N-acetylglucosamine 4,6-dehydratase (EC 4.2.1.-)
1	1191	79	fig|1773489.23.peg.1191	hypothetical protein	-				0
1	1192	589	fig|1773489.23.peg.1192	FOG: TPR repeat	bi	15	979	fig|28181.26.peg.979	37.07	FOG: TPR repeat
1	1193	387	fig|1773489.23.peg.1193	Flagellin protein FlaA	bi	15	972	fig|28181.26.peg.972	54	Flagellin protein FlaA
1	1194	387	fig|1773489.23.peg.1194	Flagellin protein FlaA	uni	15	972	fig|28181.26.peg.972	52.24	Flagellin protein FlaA
1	1195	386	fig|1773489.23.peg.1195	Flagellin protein FlaA	uni	15	972	fig|28181.26.peg.972	53	Flagellin protein FlaA
1	1196	386	fig|1773489.23.peg.1196	Flagellin protein FlaA	uni	15	972	fig|28181.26.peg.972	53.75	Flagellin protein FlaA
1	1197	681	fig|1773489.23.peg.1197	hypothetical protein	bi	15	973	fig|28181.26.peg.973	32.19	hypothetical protein
1	1198	285	fig|1773489.23.peg.1198	hypothetical protein	bi	3	146	fig|28181.26.peg.146	26.09	hypothetical protein
1	1199	218	fig|1773489.23.peg.1199	Carbonic anhydrase (EC 4.2.1.1)	bi	20	1333	fig|28181.26.peg.1333	28.33	Carbonic anhydrase (EC 4.2.1.1)
1	1200	885	fig|1773489.23.peg.1200	putative integral membrane protein	-				0
1	1201	219	fig|1773489.23.peg.1201	ABC transporter ATP-binding protein	uni	18	1220	fig|28181.26.peg.1220	43.35	ABC transporter, ATP-binding protein
1	1202	224	fig|1773489.23.peg.1202	ABC transporter ATP-binding protein	uni	18	1220	fig|28181.26.peg.1220	39.27	ABC transporter, ATP-binding protein
1	1203	198	fig|1773489.23.peg.1203	putative lipoprotein	-				0
1	1204	62	fig|1773489.23.peg.1204	hypothetical protein	-				0
1	1205	97	fig|1773489.23.peg.1205	N-carbamoyl-L-amino acid hydrolase (EC 3.5.1.87)	-				0
1	1206	53	fig|1773489.23.peg.1206	hypothetical protein	-				0
1	1207	471	fig|1773489.23.peg.1207	hypothetical protein	-				0
1	1208	231	fig|1773489.23.peg.1208	Methyltransferase	bi	35	2089	fig|28181.26.peg.2089	30.47	hypothetical protein
1	1209	132	fig|1773489.23.peg.1209	GtrA family protein, putative	-				0
1	1210	321	fig|1773489.23.peg.1210	Glycosyltransferase	uni	77	3195	fig|28181.26.peg.3195	25.78	Glycosyl transferase, family 2
1	1211	381	fig|1773489.23.peg.1211	DNA-cytosine methyltransferase	uni	77	3177	fig|28181.26.peg.3177	22.73	DNA-cytosine methyltransferase (EC 2.1.1.37)
1	1212	166	fig|1773489.23.peg.1212	hypothetical protein	-				0
1	1213	114	fig|1773489.23.peg.1213	Very-short-patch mismatch repair endonuclease (G-T specific)	-				0
1	1214	351	fig|1773489.23.peg.1214	Exopolyphosphatase (EC 3.6.1.11)	bi	5	198	fig|28181.26.peg.198	57.64	Exopolyphosphatase (EC 3.6.1.11)
1	1215	250	fig|1773489.23.peg.1215	Heat shock protein FtsJ/RrmJ @ Ribosomal RNA large subunit methyltransferase E (EC 2.1.1.-)	bi	5	197	fig|28181.26.peg.197	63.89	Heat shock protein FtsJ/RrmJ @ Ribosomal RNA large subunit methyltransferase E (EC 2.1.1.-)
1	1216	274	fig|1773489.23.peg.1216	FKBP-type peptidyl-prolyl cis-trans isomerase	bi	5	196	fig|28181.26.peg.196	61.34	FKBP-type peptidyl-prolyl cis-trans isomerase
1	1217	492	fig|1773489.23.peg.1217	Inosine-5'-monophosphate dehydrogenase (EC 1.1.1.205)	bi	5	192	fig|28181.26.peg.192	76.78	Inosine-5'-monophosphate dehydrogenase (EC 1.1.1.205)
1	1218	436	fig|1773489.23.peg.1218	Sun protein	bi	5	191	fig|28181.26.peg.191	45.31	Sun protein
1	1219	355	fig|1773489.23.peg.1219	hypothetical protein	-				0
1	1220	607	fig|1773489.23.peg.1220	Hydroxymethylpyrimidine phosphate synthase ThiC (EC 4.1.99.17)	bi	5	189	fig|28181.26.peg.189	80	Hydroxymethylpyrimidine phosphate synthase ThiC (EC 4.1.99.17)
1	1221	149	fig|1773489.23.peg.1221	Mercuric transport protein, MerT	-				0
1	1222	95	fig|1773489.23.peg.1222	Periplasmic mercury(+2) binding protein	-				0
1	1223	491	fig|1773489.23.peg.1223	Mercuric ion reductase (EC 1.16.1.1)	uni	8	331	fig|28181.26.peg.331	33.33	Dihydrolipoamide dehydrogenase of 2-oxoglutarate dehydrogenase (EC 1.8.1.4)
1	1224	118	fig|1773489.23.peg.1224	hypothetical protein	-				0
1	1225	202	fig|1773489.23.peg.1225	Substrate-specific component BioY of biotin ECF transporter	bi	7	298	fig|28181.26.peg.298	50.88	Substrate-specific component BioY of biotin ECF transporter
1	1226	329	fig|1773489.23.peg.1226	Biotin synthase (EC 2.8.1.6)	bi	51	2540	fig|28181.26.peg.2540	55.56	Biotin synthase (EC 2.8.1.6)
1	1227	517	fig|1773489.23.peg.1227	GMP synthase [glutamine-hydrolyzing] (EC 6.3.5.2)	bi	5	186	fig|28181.26.peg.186	84.3	GMP synthase [glutamine-hydrolyzing] (EC 6.3.5.2)
1	1228	470	fig|1773489.23.peg.1228	Carboxyl-terminal protease (EC 3.4.21.102)	uni	14	924	fig|28181.26.peg.924	35.5	Carboxyl-terminal protease (EC 3.4.21.102)
1	1229	187	fig|1773489.23.peg.1229	Transcriptional regulator, LysR family	uni	31	2012	fig|28181.26.peg.2012	28.57	Transcriptional regulator, LysR family
1	1230	65	fig|1773489.23.peg.1230	Quinone oxidoreductase (EC 1.6.5.5)	-				0
1	1231	79	fig|1773489.23.peg.1231	Transcriptional regulator, LysR family	-				0
1	1232	229	fig|1773489.23.peg.1232	Thioredoxin reductase (EC 1.8.1.9)	-				0
1	1233	766	fig|1773489.23.peg.1233	Lead, cadmium, zinc and mercury transporting ATPase (EC 3.6.3.3) (EC 3.6.3.5); Copper-translocating P-type ATPase (EC 3.6.3.4)	uni	62	2818	fig|28181.26.peg.2818	33.33	Lead, cadmium, zinc and mercury transporting ATPase (EC 3.6.3.3) (EC 3.6.3.5); Copper-translocating P-type ATPase (EC 3.6.3.4)
1	1234	147	fig|1773489.23.peg.1234	Transcriptional regulator, MerR family	bi	55	2779	fig|28181.26.peg.2779	51.56	Transcriptional regulator, MerR family
1	1235	258	fig|1773489.23.peg.1235	Dienelactone hydrolase family	bi	27	1799	fig|28181.26.peg.1799	52.31	Dienelactone hydrolase family
1	1236	98	fig|1773489.23.peg.1236	LSU ribosomal protein L28p	bi	54	2727	fig|28181.26.peg.2727	75	LSU ribosomal protein L28p
1	1237	405	fig|1773489.23.peg.1237	Isocitrate dehydrogenase [NADP] (EC 1.1.1.42)	bi	54	2729	fig|28181.26.peg.2729	86.1	Isocitrate dehydrogenase [NADP] (EC 1.1.1.42)
1	1238	195	fig|1773489.23.peg.1238	Lysine decarboxylase family	bi	54	2730	fig|28181.26.peg.2730	53.61	Lysine decarboxylase family
1	1239	153	fig|1773489.23.peg.1239	Cytochrome c'	bi	54	2731	fig|28181.26.peg.2731	62.5	Cytochrome c'
1	1240	330	fig|1773489.23.peg.1240	Putative diheme cytochrome c-553	bi	54	2732	fig|28181.26.peg.2732	50.18	Putative diheme cytochrome c-553
1	1241	348	fig|1773489.23.peg.1241	LysM domain protein	bi	54	2733	fig|28181.26.peg.2733	47.85	LysM domain protein
1	1242	243	fig|1773489.23.peg.1242	Phosphatidylserine decarboxylase (EC 4.1.1.65)	bi	54	2734	fig|28181.26.peg.2734	70.93	Phosphatidylserine decarboxylase (EC 4.1.1.65)
1	1243	269	fig|1773489.23.peg.1243	CDP-diacylglycerol--serine O-phosphatidyltransferase (EC 2.7.8.8)	bi	54	2735	fig|28181.26.peg.2735	66.8	CDP-diacylglycerol--serine O-phosphatidyltransferase (EC 2.7.8.8)
1	1244	1066	fig|1773489.23.peg.1244	RND multidrug efflux transporter; Acriflavin resistance protein	bi	54	2739	fig|28181.26.peg.2739	61.49	RND multidrug efflux transporter; Acriflavin resistance protein
1	1245	383	fig|1773489.23.peg.1245	Probable Co/Zn/Cd efflux system membrane fusion protein	bi	54	2740	fig|28181.26.peg.2740	40.93	Membrane-fusion protein
1	1246	183	fig|1773489.23.peg.1246	Transcriptional regulator, PadR family	bi	54	2741	fig|28181.26.peg.2741	51.74	Transcriptional regulator, PadR family
1	1247	226	fig|1773489.23.peg.1247	FIG00778362: hypothetical protein	bi	54	2745	fig|28181.26.peg.2745	54.7	FIG01008744: hypothetical protein
1	1248	449	fig|1773489.23.peg.1248	DNA-damage-inducible protein F	-				0
1	1249	141	fig|1773489.23.peg.1249	probable dioxygenase	-				0
1	1250	119	fig|1773489.23.peg.1250	ATP-dependent Zn proteases	bi	54	2746	fig|28181.26.peg.2746	41.44	ATP-dependent Zn proteases
1	1251	141	fig|1773489.23.peg.1251	Diadenosine tetraphosphate (Ap4A) hydrolase and other HIT family hydrolases	bi	54	2747	fig|28181.26.peg.2747	52.99	Diadenosine tetraphosphate (Ap4A) hydrolase and other HIT family hydrolases
1	1252	975	fig|1773489.23.peg.1252	Anaerobic dimethyl sulfoxide reductase chain A (EC 1.8.5.3)	bi	51	2557	fig|28181.26.peg.2557	70.73	Anaerobic dimethyl sulfoxide reductase chain A (EC 1.8.5.3)
1	1253	250	fig|1773489.23.peg.1253	Anaerobic dimethyl sulfoxide reductase chain B (EC 1.8.5.3)	bi	51	2556	fig|28181.26.peg.2556	74.7	Anaerobic dimethyl sulfoxide reductase chain B (EC 1.8.5.3)
1	1254	315	fig|1773489.23.peg.1254	Anaerobic dimethyl sulfoxide reductase chain C (EC 1.8.5.3)	bi	51	2555	fig|28181.26.peg.2555	72.38	Anaerobic dimethyl sulfoxide reductase chain C (EC 1.8.99.-)
1	1255	303	fig|1773489.23.peg.1255	Permease of the drug/metabolite transporter (DMT) superfamily	-				0
1	1256	276	fig|1773489.23.peg.1256	Peptidyl-prolyl cis-trans isomerase PpiD (EC 5.2.1.8)	uni	36	2193	fig|28181.26.peg.2193	27.34	Peptidyl-prolyl cis-trans isomerase PpiC (EC 5.2.1.8)
1	1257	232	fig|1773489.23.peg.1257	Respiratory nitrate reductase gamma chain (EC 1.7.99.4)	-				0
1	1258	244	fig|1773489.23.peg.1258	Respiratory nitrate reductase delta chain (EC 1.7.99.4)	-				0
1	1259	515	fig|1773489.23.peg.1259	Respiratory nitrate reductase beta chain (EC 1.7.99.4)	uni	14	940	fig|28181.26.peg.940	38.3	Sulfite reduction-associated complex DsrMKJOP iron-sulfur protein DsrO (=HmeA)
1	1260	1249	fig|1773489.23.peg.1260	Respiratory nitrate reductase alpha chain (EC 1.7.99.4)	-				0
1	1261	912	fig|1773489.23.peg.1261	Nitrate/nitrite transporter	-				0
1	1262	233	fig|1773489.23.peg.1262	Transcriptional regulator NarR	uni	2	24	fig|28181.26.peg.24	26.39	transcriptional regulator, Crp/Fnr family
1	1263	603	fig|1773489.23.peg.1263	Gamma-glutamyltranspeptidase (EC 2.3.2.2)	uni	21	1360	fig|28181.26.peg.1360	25.5	Gamma-glutamyltranspeptidase (EC 2.3.2.2)
1	1264	746	fig|1773489.23.peg.1264	Amino acid permease	-				0
1	1265	179	fig|1773489.23.peg.1265	Predicted transcription regulator, contains HTH domain (MarR family)	-				0
1	1266	1214	fig|1773489.23.peg.1266	5-oxoprolinase (EC 3.5.2.9)	bi	19	1241	fig|28181.26.peg.1241	62.98	5-oxoprolinase (EC 3.5.2.9)
1	1267	333	fig|1773489.23.peg.1267	TRAP transporter solute receptor, unknown substrate 5	uni	29	1922	fig|28181.26.peg.1922	27.12	TRAP transporter solute receptor, unknown substrate 4
1	1268	195	fig|1773489.23.peg.1268	TRAP dicarboxylate transporter, DctQ subunit, unknown substrate 5	uni	29	1923	fig|28181.26.peg.1923	27.11	TRAP dicarboxylate transporter, DctQ subunit, unknown substrate 4
1	1269	434	fig|1773489.23.peg.1269	TRAP dicarboxylate transporter, DctM subunit, unknown substrate 5	uni	29	1924	fig|28181.26.peg.1924	37.01	TRAP dicarboxylate transporter, DctM subunit, unknown substrate 4
1	1270	118	fig|1773489.23.peg.1270	hypothetical protein	-				0
1	1271	109	fig|1773489.23.peg.1271	hypothetical protein	-				0
1	1272	310	fig|1773489.23.peg.1272	hypothetical protein	-				0
1	1273	156	fig|1773489.23.peg.1273	hypothetical protein	-				0
1	1274	212	fig|1773489.23.peg.1274	hypothetical protein	-				0
1	1275	125	fig|1773489.23.peg.1275	hypothetical protein	-				0
1	1276	186	fig|1773489.23.peg.1276	hypothetical protein	-				0
1	1277	257	fig|1773489.23.peg.1277	hypothetical protein	-				0
1	1278	71	fig|1773489.23.peg.1278	hypothetical protein	-				0
1	1279	126	fig|1773489.23.peg.1279	hypothetical protein	-				0
1	1280	193	fig|1773489.23.peg.1280	hypothetical protein	-				0
1	1281	156	fig|1773489.23.peg.1281	hypothetical protein	-				0
1	1282	310	fig|1773489.23.peg.1282	hypothetical protein	-				0
1	1283	384	fig|1773489.23.peg.1283	Mobile element protein	uni	3	151	fig|28181.26.peg.151	51.72	Mobile element protein
1	1284	95	fig|1773489.23.peg.1284	guanine-specific ribonuclease N1 and T1	-				0
1	1285	131	fig|1773489.23.peg.1285	hypothetical protein	-				0
1	1286	529	fig|1773489.23.peg.1286	Nitrite reductase associated c-type cytochorome NirN	bi	33	2071	fig|28181.26.peg.2071	71.57	Nitrite reductase associated c-type cytochorome NirN
1	1287	402	fig|1773489.23.peg.1287	Heme d1 biosynthesis protein NirJ	bi	33	2072	fig|28181.26.peg.2072	63.71	Heme d1 biosynthesis protein NirJ
1	1288	166	fig|1773489.23.peg.1288	Heme d1 biosynthesis protein NirH	bi	33	2073	fig|28181.26.peg.2073	60.65	Heme d1 biosynthesis protein NirH
1	1289	166	fig|1773489.23.peg.1289	Heme d1 biosynthesis protein NirG	bi	33	2074	fig|28181.26.peg.2074	60.27	Heme d1 biosynthesis protein NirG
1	1290	169	fig|1773489.23.peg.1290	Heme d1 biosynthesis protein NirD / Heme d1 biosynthesis protein NirL	bi	33	2075	fig|28181.26.peg.2075	56.05	Heme d1 biosynthesis protein NirH
1	1291	150	fig|1773489.23.peg.1291	Heme d1 biosynthesis protein NirD / Heme d1 biosynthesis protein NirL	bi	33	2076	fig|28181.26.peg.2076	56.76	Heme d1 biosynthesis protein NirD / Heme d1 biosynthesis protein NirL
1	1292	397	fig|1773489.23.peg.1292	Heme d1 biosynthesis protein NirF	bi	33	2077	fig|28181.26.peg.2077	68.21	Heme d1 biosynthesis protein NirF
1	1293	126	fig|1773489.23.peg.1293	Cytochrome c55X precursor NirC	bi	33	2078	fig|28181.26.peg.2078	61.62	Cytochrome c55X precursor NirC
1	1294	292	fig|1773489.23.peg.1294	Uroporphyrinogen-III methyltransferase (EC 2.1.1.107)	uni	33	2079	fig|28181.26.peg.2079	59.51	Uroporphyrinogen-III methyltransferase (EC 2.1.1.107)
1	1295	564	fig|1773489.23.peg.1295	Cytochrome cd1 nitrite reductase (EC:1.7.2.1)	bi	82	3286	fig|28181.26.peg.3286	69.5	Cytochrome cd1 nitrite reductase (EC:1.7.2.1)
1	1296	243	fig|1773489.23.peg.1296	transcriptional regulator, Crp/Fnr family	uni	2	24	fig|28181.26.peg.24	47.87	transcriptional regulator, Crp/Fnr family
1	1297	122	fig|1773489.23.peg.1297	membrane c-type cytochrome cy	bi	59	2802	fig|28181.26.peg.2802	59.79	hypothetical protein
1	1298	336	fig|1773489.23.peg.1298	TsaD/Kae1/Qri7 protein, required for threonylcarbamoyladenosine t(6)A37 formation in tRNA	bi	77	3186	fig|28181.26.peg.3186	35.48	TsaD/Kae1/Qri7 protein, required for threonylcarbamoyladenosine t(6)A37 formation in tRNA
1	1299	227	fig|1773489.23.peg.1299	TsaB protein, required for threonylcarbamoyladenosine (t(6)A) formation in tRNA	bi	71	3044	fig|28181.26.peg.3044	37.5	TsaB protein, required for threonylcarbamoyladenosine (t(6)A) formation in tRNA
1	1300	180	fig|1773489.23.peg.1300	TsaE protein, required for threonylcarbamoyladenosine t(6)A37 formation in tRNA	uni	8	529	fig|28181.26.peg.529	37.74	TsaE protein, required for threonylcarbamoyladenosine t(6)A37 formation in tRNA
1	1301	139	fig|1773489.23.peg.1301	Putative bacterial haemoglobin	-				0
1	1302	137	fig|1773489.23.peg.1302	hypothetical protein	bi	21	1477	fig|28181.26.peg.1477	58.1	hypothetical protein
1	1303	1050	fig|1773489.23.peg.1303	diguanylate cyclase/phosphodiesterase (GGDEF & EAL domains) with PAS/PAC sensor(s)	uni	20	1352	fig|28181.26.peg.1352	34.89	diguanylate cyclase/phosphodiesterase (GGDEF & EAL domains) with PAS/PAC sensor(s)
1	1304	353	fig|1773489.23.peg.1304	S-adenosylmethionine:tRNA ribosyltransferase-isomerase (EC 5.-.-.-)	bi	2	27	fig|28181.26.peg.27	62.03	S-adenosylmethionine:tRNA ribosyltransferase-isomerase (EC 5.-.-.-)
1	1305	376	fig|1773489.23.peg.1305	tRNA-guanine transglycosylase (EC 2.4.2.29)	bi	2	28	fig|28181.26.peg.28	76.27	tRNA-guanine transglycosylase (EC 2.4.2.29)
1	1306	155	fig|1773489.23.peg.1306	NADPH dependent preQ0 reductase (EC 1.7.1.13)	bi	2	29	fig|28181.26.peg.29	75.68	NADPH dependent preQ0 reductase (EC 1.7.1.13)
1	1307	128	fig|1773489.23.peg.1307	Nucleoside ABC transporter, periplasmic nucleoside-binding protein	-				0
1	1308	305	fig|1773489.23.peg.1308	Sulfide dehydrogenase [flavocytochrome C] flavoprotein chain precursor (EC 1.8.2.-)	bi	27	1824	fig|28181.26.peg.1824	29.02	Sulfide dehydrogenase [flavocytochrome C] flavoprotein chain precursor (EC 1.8.2.-)
1	1309	295	fig|1773489.23.peg.1309	Peptidyl-prolyl cis-trans isomerase PpiD (EC 5.2.1.8)	bi	36	2193	fig|28181.26.peg.2193	42.28	Peptidyl-prolyl cis-trans isomerase PpiC (EC 5.2.1.8)
1	1310	163	fig|1773489.23.peg.1310	NifZ protein	bi	36	2192	fig|28181.26.peg.2192	57.62	NifZ protein
1	1311	110	fig|1773489.23.peg.1311	Nitrogenase stabilizing/protective protein NifW	bi	36	2191	fig|28181.26.peg.2191	39.09	Nitrogenase stabilizing/protective protein NifW
1	1312	183	fig|1773489.23.peg.1312	hypothetical protein	bi	36	2190	fig|28181.26.peg.2190	42.11	hypothetical protein
1	1313	284	fig|1773489.23.peg.1313	Serine acetyltransferase (EC 2.3.1.30)	bi	36	2189	fig|28181.26.peg.2189	64	Serine acetyltransferase (EC 2.3.1.30)
1	1314	379	fig|1773489.23.peg.1314	Homocitrate synthase (EC 2.3.3.14)	bi	36	2188	fig|28181.26.peg.2188	65.3	Homocitrate synthase (EC 2.3.3.14)
1	1315	403	fig|1773489.23.peg.1315	Cysteine desulfurase (EC 2.8.1.7), NifS subfamily	bi	36	2187	fig|28181.26.peg.2187	76.81	Cysteine desulfurase (EC 2.8.1.7), NifS subfamily
1	1316	305	fig|1773489.23.peg.1316	Iron-sulfur cluster assembly scaffold protein NifU	bi	36	2186	fig|28181.26.peg.2186	68.95	Iron-sulfur cluster assembly scaffold protein NifU
1	1317	108	fig|1773489.23.peg.1317	probable iron binding protein from the HesB_IscA_SufA family	bi	36	2185	fig|28181.26.peg.2185	57.94	probable iron binding protein from the HesB_IscA_SufA family in Nif operon
1	1318	346	fig|1773489.23.peg.1318	Thiamin biosynthesis lipoprotein ApbE	bi	36	2184	fig|28181.26.peg.2184	59.53	Thiamin biosynthesis lipoprotein ApbE
1	1319	376	fig|1773489.23.peg.1319	Molybdenum transport ATP-binding protein ModC (TC 3.A.1.8.1)	uni	36	2107	fig|28181.26.peg.2107	39.73	Putrescine transport ATP-binding protein PotG (TC 3.A.1.11.2)
1	1320	231	fig|1773489.23.peg.1320	Molybdenum transport system permease protein ModB (TC 3.A.1.8.1)	bi	27	1871	fig|28181.26.peg.1871	50.7	Molybdenum transport system permease protein ModB (TC 3.A.1.8.1)
1	1321	248	fig|1773489.23.peg.1321	Molybdenum ABC transporter, periplasmic molybdenum-binding protein ModA (TC 3.A.1.8.1)	bi	27	1870	fig|28181.26.peg.1870	47.93	Molybdenum ABC transporter, periplasmic molybdenum-binding protein ModA (TC 3.A.1.8.1)
1	1322	143	fig|1773489.23.peg.1322	hypothetical protein	bi	36	2182	fig|28181.26.peg.2182	46.81	hypothetical protein
1	1323	108	fig|1773489.23.peg.1323	Ferredoxin, 2Fe-2S	bi	36	2181	fig|28181.26.peg.2181	71.03	Ferredoxin, 2Fe-2S
1	1324	105	fig|1773489.23.peg.1324	4Fe-4S ferredoxin, nitrogenase-associated	bi	36	2180	fig|28181.26.peg.2180	59	4Fe-4S ferredoxin, nitrogenase-associated
1	1325	70	fig|1773489.23.peg.1325	hypothetical protein	bi	36	2179	fig|28181.26.peg.2179	70.15	hypothetical protein
1	1326	158	fig|1773489.23.peg.1326	NifX-associated protein	bi	36	2178	fig|28181.26.peg.2178	67.11	NifX-associated protein
1	1327	149	fig|1773489.23.peg.1327	Sigma factor RpoE regulatory protein RseC	bi	36	2177	fig|28181.26.peg.2177	37.21	Sigma factor RpoE regulatory protein RseC
1	1328	159	fig|1773489.23.peg.1328	Nitrogenase FeMo-cofactor carrier protein NifX	bi	36	2176	fig|28181.26.peg.2176	46.54	Nitrogenase FeMo-cofactor carrier protein NifX
1	1329	461	fig|1773489.23.peg.1329	Nitrogenase FeMo-cofactor scaffold and assembly protein NifN	bi	36	2175	fig|28181.26.peg.2175	56.67	Nitrogenase FeMo-cofactor scaffold and assembly protein NifN
1	1330	468	fig|1773489.23.peg.1330	Nitrogenase FeMo-cofactor scaffold and assembly protein NifE	bi	36	2174	fig|28181.26.peg.2174	80.48	Nitrogenase FeMo-cofactor scaffold and assembly protein NifE
1	1331	317	fig|1773489.23.peg.1331	hypothetical protein	bi	36	2173	fig|28181.26.peg.2173	38.96	hypothetical protein
1	1332	94	fig|1773489.23.peg.1332	hypothetical protein	bi	36	2172	fig|28181.26.peg.2172	47.13	hypothetical protein
1	1333	237	fig|1773489.23.peg.1333	Nitrogenase cofactor carrier protein NafY	bi	36	2171	fig|28181.26.peg.2171	59.09	Nitrogenase cofactor carrier protein NafY
1	1334	66	fig|1773489.23.peg.1334	4Fe-4S ferredoxin, nitrogenase-associated	bi	36	2170	fig|28181.26.peg.2170	77.78	4Fe-4S ferredoxin, nitrogenase-associated
1	1335	71	fig|1773489.23.peg.1335	NifT protein	bi	36	2169	fig|28181.26.peg.2169	69.57	NifT protein
1	1336	524	fig|1773489.23.peg.1336	Nitrogenase (molybdenum-iron) beta chain (EC 1.18.6.1)	bi	36	2168	fig|28181.26.peg.2168	83.75	Nitrogenase (molybdenum-iron) beta chain (EC 1.18.6.1)
1	1337	492	fig|1773489.23.peg.1337	Nitrogenase (molybdenum-iron) alpha chain (EC 1.18.6.1)	bi	36	2167	fig|28181.26.peg.2167	84.93	Nitrogenase (molybdenum-iron) alpha chain (EC 1.18.6.1)
1	1338	300	fig|1773489.23.peg.1338	Nitrogenase (molybdenum-iron) reductase and maturation protein NifH	bi	36	2166	fig|28181.26.peg.2166	88.77	Nitrogenase (molybdenum-iron) reductase and maturation protein NifH
1	1339	297	fig|1773489.23.peg.1339	NAD(+)--dinitrogen-reductase ADP-D-ribosyltransferase	bi	36	2165	fig|28181.26.peg.2165	50.86	NAD(+)--dinitrogen-reductase ADP-D-ribosyltransferase (EC 2.4.2.37)
1	1340	300	fig|1773489.23.peg.1340	hypothetical protein	bi	36	2164	fig|28181.26.peg.2164	62.72	hypothetical protein
1	1341	159	fig|1773489.23.peg.1341	Hemerythrin	bi	36	2163	fig|28181.26.peg.2163	38.58	Hemerythrin
1	1342	306	fig|1773489.23.peg.1342	ADP-ribosyl-(dinitrogen reductase) hydrolase( EC:3.2.2.24 )	bi	36	2162	fig|28181.26.peg.2162	54.76	ADP-ribosyl-[dinitrogen reductase] glycohydrolase (EC 3.2.2.24)
1	1343	191	fig|1773489.23.peg.1343	Nitrogenase FeMo-cofactor synthesis molybdenum delivery protein NifQ	bi	36	2161	fig|28181.26.peg.2161	52.81	Nitrogenase FeMo-cofactor synthesis molybdenum delivery protein NifQ
1	1344	95	fig|1773489.23.peg.1344	Ferredoxin	bi	36	2160	fig|28181.26.peg.2160	67.74	Ferredoxin
1	1345	94	fig|1773489.23.peg.1345	4Fe-4S ferredoxin, nitrogenase-associated	bi	36	2159	fig|28181.26.peg.2159	63.44	4Fe-4S ferredoxin, nitrogenase-associated
1	1346	498	fig|1773489.23.peg.1346	Nitrogenase FeMo-cofactor synthesis FeS core scaffold and assembly protein NifB	bi	36	2158	fig|28181.26.peg.2158	74.9	Nitrogenase FeMo-cofactor synthesis FeS core scaffold and assembly protein NifB
1	1347	522	fig|1773489.23.peg.1347	Nitrogenase (molybdenum-iron)-specific transcriptional regulator NifA	bi	36	2156	fig|28181.26.peg.2156	70.68	Nitrogenase (molybdenum-iron)-specific transcriptional regulator NifA
1	1348	556	fig|1773489.23.peg.1348	Sensory box/GGDEF family protein	bi	36	2155	fig|28181.26.peg.2155	54.41	diguanylate cyclase/phosphodiesterase (GGDEF & EAL domains) with PAS/PAC sensor(s)
1	1349	193	fig|1773489.23.peg.1349	Electron transport complex protein RnfA	bi	36	2154	fig|28181.26.peg.2154	78.01	Electron transport complex protein RnfA
1	1350	178	fig|1773489.23.peg.1350	Electron transport complex protein RnfB	bi	36	2153	fig|28181.26.peg.2153	69.77	Electron transport complex protein RnfB
1	1351	507	fig|1773489.23.peg.1351	Electron transport complex protein RnfC	bi	36	2152	fig|28181.26.peg.2152	62.55	Electron transport complex protein RnfC
1	1352	360	fig|1773489.23.peg.1352	Electron transport complex protein RnfD	bi	36	2151	fig|28181.26.peg.2151	61.47	Electron transport complex protein RnfD
1	1353	221	fig|1773489.23.peg.1353	Electron transport complex protein RnfG	bi	36	2150	fig|28181.26.peg.2150	52.97	Electron transport complex protein RnfG
1	1354	235	fig|1773489.23.peg.1354	Electron transport complex protein RnfE	bi	36	2149	fig|28181.26.peg.2149	61.82	Electron transport complex protein RnfE
1	1355	96	fig|1773489.23.peg.1355	UPF0125 protein yfjF	bi	36	2148	fig|28181.26.peg.2148	62.79	UPF0125 protein yfjF
1	1356	352	fig|1773489.23.peg.1356	Phosphate ABC transporter, periplasmic phosphate-binding protein PstS (TC 3.A.1.7.1)	-				0
1	1357	329	fig|1773489.23.peg.1357	Phosphate transport system permease protein PstC (TC 3.A.1.7.1)	bi	21	1454	fig|28181.26.peg.1454	33.94	Phosphate transport system permease protein PstC (TC 3.A.1.7.1)
1	1358	283	fig|1773489.23.peg.1358	Phosphate transport system permease protein PstA (TC 3.A.1.7.1)	uni	21	1454	fig|28181.26.peg.1454	32.68	Phosphate transport system permease protein PstC (TC 3.A.1.7.1)
1	1359	255	fig|1773489.23.peg.1359	Phosphate transport ATP-binding protein PstB (TC 3.A.1.7.1)	bi	21	1452	fig|28181.26.peg.1452	49.8	Phosphate transport ATP-binding protein PstB (TC 3.A.1.7.1)
1	1360	218	fig|1773489.23.peg.1360	Glutathione S-transferase (EC 2.5.1.18)	bi	2	31	fig|28181.26.peg.31	59.46	Glutathione S-transferase (EC 2.5.1.18)
1	1361	352	fig|1773489.23.peg.1361	Epoxyqueuosine (oQ) reductase QueG	bi	2	35	fig|28181.26.peg.35	56.52	Epoxyqueuosine (oQ) reductase QueG
1	1362	288	fig|1773489.23.peg.1362	hypothetical protein	bi	2	36	fig|28181.26.peg.36	61.48	serine/threonine kinase
1	1363	207	fig|1773489.23.peg.1363	PhbF	bi	2	38	fig|28181.26.peg.38	57.92	PhbF
1	1364	138	fig|1773489.23.peg.1364	hypothetical protein	-				0
1	1365	342	fig|1773489.23.peg.1365	Polyhydroxyalkanoic acid synthase	uni	17	1113	fig|28181.26.peg.1113	30.77	Polyhydroxyalkanoic acid synthase
1	1366	392	fig|1773489.23.peg.1366	3-ketoacyl-CoA thiolase (EC 2.3.1.16) @ Acetyl-CoA acetyltransferase (EC 2.3.1.9)	bi	2	39	fig|28181.26.peg.39	75.9	3-ketoacyl-CoA thiolase (EC 2.3.1.16) @ Acetyl-CoA acetyltransferase (EC 2.3.1.9)
1	1367	242	fig|1773489.23.peg.1367	Acetoacetyl-CoA reductase (EC 1.1.1.36)	bi	2	40	fig|28181.26.peg.40	70	Acetoacetyl-CoA reductase (EC 1.1.1.36)
1	1368	311	fig|1773489.23.peg.1368	Permease of the drug/metabolite transporter (DMT) superfamily	uni	27	1853	fig|28181.26.peg.1853	28.75	Permease of the drug/metabolite transporter (DMT) superfamily
1	1369	203	fig|1773489.23.peg.1369	Glutathione S-transferase family protein	bi	2	46	fig|28181.26.peg.46	37.88	Glutathione S-transferase family protein
1	1370	256	fig|1773489.23.peg.1370	Hydroxyacylglutathione hydrolase (EC 3.1.2.6)	bi	2	47	fig|28181.26.peg.47	54.94	Hydroxyacylglutathione hydrolase (EC 3.1.2.6)
1	1371	247	fig|1773489.23.peg.1371	SAM-dependent methyltransferase 2, in cluster with Hydroxyacylglutathione hydrolase (EC 3.1.2.6)	bi	2	48	fig|28181.26.peg.48	57.32	SAM-dependent methyltransferase 2, in cluster with Hydroxyacylglutathione hydrolase (EC 3.1.2.6)
1	1372	207	fig|1773489.23.peg.1372	Homoserine O-acetyltransferase (EC 2.3.1.31)	bi	2	52	fig|28181.26.peg.52	67.5	Homoserine O-acetyltransferase (EC 2.3.1.31)
1	1373	395	fig|1773489.23.peg.1373	Homoserine O-acetyltransferase (EC 2.3.1.31)	bi	2	53	fig|28181.26.peg.53	76	Homoserine O-acetyltransferase (EC 2.3.1.31)
1	1374	292	fig|1773489.23.peg.1374	Chorismate mutase I (EC 5.4.99.5) # AroHI, C-terminus extension	bi	2	54	fig|28181.26.peg.54	54.96	Chorismate mutase I (EC 5.4.99.5) # C-terminus extension
1	1375	364	fig|1773489.23.peg.1375	Biosynthetic Aromatic amino acid aminotransferase beta (EC 2.6.1.57) @ Histidinol-phosphate aminotransferase (EC 2.6.1.9)	bi	2	55	fig|28181.26.peg.55	63.38	Biosynthetic Aromatic amino acid aminotransferase beta (EC 2.6.1.57) @ Histidinol-phosphate aminotransferase (EC 2.6.1.9)
1	1376	308	fig|1773489.23.peg.1376	Cyclohexadienyl dehydrogenase (EC 1.3.1.12)(EC 1.3.1.43)	bi	2	56	fig|28181.26.peg.56	65.69	Cyclohexadienyl dehydrogenase (EC 1.3.1.12)(EC 1.3.1.43)
1	1377	399	fig|1773489.23.peg.1377	hypothetical protein	bi	2	57	fig|28181.26.peg.57	29.28	hypothetical protein
1	1378	191	fig|1773489.23.peg.1378	Cation transport protein chaC	bi	2	58	fig|28181.26.peg.58	54.75	Cation transport protein chaC
1	1379	107	fig|1773489.23.peg.1379	hypothetical protein	-				0
1	1380	92	fig|1773489.23.peg.1380	hypothetical protein	-				0
1	1381	61	fig|1773489.23.peg.1381	hypothetical protein	-				0
1	1382	210	fig|1773489.23.peg.1382	Phage repressor	bi	21	1395	fig|28181.26.peg.1395	66.03	Phage repressor
1	1383	121	fig|1773489.23.peg.1383	hypothetical protein	bi	21	1394	fig|28181.26.peg.1394	49.17	hypothetical protein
1	1384	133	fig|1773489.23.peg.1384	hypothetical protein	bi	21	1393	fig|28181.26.peg.1393	49.57	hypothetical protein
1	1385	71	fig|1773489.23.peg.1385	hypothetical protein	bi	21	1392	fig|28181.26.peg.1392	50.7	hypothetical protein
1	1386	569	fig|1773489.23.peg.1386	Head-TO-tail joining protein	-				0
1	1387	98	fig|1773489.23.peg.1387	hypothetical protein	-				0
1	1388	242	fig|1773489.23.peg.1388	hypothetical protein	-				0
1	1389	47	fig|1773489.23.peg.1389	hypothetical protein	-				0
1	1390	273	fig|1773489.23.peg.1390	hypothetical protein	-				0
1	1391	90	fig|1773489.23.peg.1391	FIG00343918: hypothetical protein	-				0
1	1392	190	fig|1773489.23.peg.1392	hypothetical protein	-				0
1	1393	634	fig|1773489.23.peg.1393	Phage protein	-				0
1	1394	147	fig|1773489.23.peg.1394	hypothetical protein	-				0
1	1395	455	fig|1773489.23.peg.1395	Phage protein	-				0
1	1396	773	fig|1773489.23.peg.1396	Phage protein	-				0
1	1397	518	fig|1773489.23.peg.1397	Phage DNA packaging	-				0
1	1398	105	fig|1773489.23.peg.1398	hypothetical protein	-				0
1	1399	163	fig|1773489.23.peg.1399	Cell wall hydrolyses involved in spore germination	bi	66	2885	fig|28181.26.peg.2885	44.96	Cell wall hydrolyses involved in spore germination
1	1400	128	fig|1773489.23.peg.1400	hypothetical protein	-				0
1	1401	725	fig|1773489.23.peg.1401	Methylmalonyl-CoA mutase (EC 5.4.99.2)	bi	21	1390	fig|28181.26.peg.1390	76.99	Methylmalonyl-CoA mutase (EC 5.4.99.2)
1	1402	147	fig|1773489.23.peg.1402	GcrA cell cycle regulator	bi	21	1389	fig|28181.26.peg.1389	60.87	GcrA cell cycle regulator
1	1403	155	fig|1773489.23.peg.1403	hypothetical protein	bi	21	1388	fig|28181.26.peg.1388	34.44	hypothetical protein
1	1404	311	fig|1773489.23.peg.1404	Exopolyphosphatase-related protein	bi	21	1387	fig|28181.26.peg.1387	67.65	Exopolyphosphatase-related protein
1	1405	270	fig|1773489.23.peg.1405	Chemotaxis protein methyltransferase CheR (EC 2.1.1.80)	bi	21	1386	fig|28181.26.peg.1386	77.32	Chemotaxis protein methyltransferase CheR (EC 2.1.1.80)
1	1406	122	fig|1773489.23.peg.1406	Chemotaxis regulator - transmits chemoreceptor signals to flagelllar motor components CheY	bi	21	1385	fig|28181.26.peg.1385	83.47	Chemotaxis regulator - transmits chemoreceptor signals to flagelllar motor components CheY
1	1407	297	fig|1773489.23.peg.1407	glutamyl-Q-tRNA synthetase	bi	21	1384	fig|28181.26.peg.1384	58.3	glutamyl-Q-tRNA synthetase
1	1408	175	fig|1773489.23.peg.1408	similar to DBJ:BAB55450.1 (AB051073) percent identity 45 in 140 aa	bi	21	1383	fig|28181.26.peg.1383	57.86	similar to DBJ:BAB55450.1 (AB051073) percent identity 45 in 140 aa
1	1409	226	fig|1773489.23.peg.1409	Phospholipase/carboxylesterase family protein (EC 3.1.-.-)	-				0
1	1410	188	fig|1773489.23.peg.1410	HNH endonuclease family protein	bi	21	1382	fig|28181.26.peg.1382	53.11	HNH endonuclease family protein
1	1411	206	fig|1773489.23.peg.1411	SSU ribosomal protein S4p (S9e)	bi	21	1381	fig|28181.26.peg.1381	80.98	SSU ribosomal protein S4p (S9e)
1	1412	122	fig|1773489.23.peg.1412	Transcriptional regulator, ArsR family	uni	47	2408	fig|28181.26.peg.2408	41.56	Transcriptional regulator, ArsR family
1	1413	608	fig|1773489.23.peg.1413	Phosphoenolpyruvate carboxykinase [GTP] (EC 4.1.1.32)	bi	8	501	fig|28181.26.peg.501	79.2	Phosphoenolpyruvate carboxykinase [GTP] (EC 4.1.1.32)
1	1414	122	fig|1773489.23.peg.1414	hypothetical protein	bi	8	502	fig|28181.26.peg.502	38.18	hypothetical protein
1	1415	141	fig|1773489.23.peg.1415	FIG01200823: hypothetical protein	bi	8	504	fig|28181.26.peg.504	66.15	hypothetical protein
1	1416	117	fig|1773489.23.peg.1416	Putative nitrogen regulatory protein P-II	bi	8	505	fig|28181.26.peg.505	75.86	Putative nitrogen regulatory protein P-II
1	2	1021888	fig|1773489.23.peg.2	Response regulator NasT	bi	2	113	fig|28181.26.peg.113	67.88	Response regulator NasT
1	1417	264	fig|1773489.23.peg.1417	FIG01199972: hypothetical protein	bi	8	506	fig|28181.26.peg.506	67.18	FIG01199972: hypothetical protein
1	1418	248	fig|1773489.23.peg.1418	Permease of the major facilitator superfamily	bi	8	507	fig|28181.26.peg.507	71.67	Permease of the major facilitator superfamily
1	1419	226	fig|1773489.23.peg.1419	Predicted cobalt transporter CbtA	-				0
1	1420	69	fig|1773489.23.peg.1420	hypothetical protein	-				0
1	1421	230	fig|1773489.23.peg.1421	DNA-binding response regulator ChvI	bi	8	509	fig|28181.26.peg.509	78.76	DNA-binding response regulator ChvI
1	1422	563	fig|1773489.23.peg.1422	Sensor histidine kinase ChvG (EC 2.7.3.-)	bi	8	510	fig|28181.26.peg.510	64.83	Sensor histidine kinase ChvG (EC 2.7.3.-)
1	1423	144	fig|1773489.23.peg.1423	HPr kinase/phosphorylase (EC 2.7.1.-) (EC 2.7.4.-)	bi	8	511	fig|28181.26.peg.511	52.11	HPr kinase/phosphorylase (EC 2.7.1.-) (EC 2.7.4.-)
1	1424	328	fig|1773489.23.peg.1424	ATP-binding protein ManX	bi	8	512	fig|28181.26.peg.512	53.5	Hypothetical ATP-binding protein UPF0042, contains P-loop
1	1425	134	fig|1773489.23.peg.1425	PTS system permease (IIAMan), nitrogen regulatory IIA protein	bi	8	513	fig|28181.26.peg.513	75.76	PTS system permease (IIAMan), nitrogen regulatory IIA protein
1	1426	93	fig|1773489.23.peg.1426	Phosphocarrier protein, nitrogen regulation associated	bi	8	514	fig|28181.26.peg.514	68.18	Phosphocarrier protein, nitrogen regulation associated
1	1427	602	fig|1773489.23.peg.1427	Phosphoenolpyruvate-protein phosphotransferase of PTS system (EC 2.7.3.9)	bi	8	515	fig|28181.26.peg.515	64.21	Phosphoenolpyruvate-protein phosphotransferase of PTS system (EC 2.7.3.9)
1	1428	468	fig|1773489.23.peg.1428	Adenosylhomocysteinase (EC 3.3.1.1)	bi	8	524	fig|28181.26.peg.524	84.52	Adenosylhomocysteinase (EC 3.3.1.1)
1	1429	813	fig|1773489.23.peg.1429	FIG056333: sensor	bi	8	525	fig|28181.26.peg.525	50.86	FIG056333: sensor
1	1430	221	fig|1773489.23.peg.1430	Cytochrome c4	bi	8	527	fig|28181.26.peg.527	38.57	Cytochrome c4
1	1431	701	fig|1773489.23.peg.1431	Methyl-accepting chemotaxis protein	bi	22	1537	fig|28181.26.peg.1537	76.08	Methyl-accepting chemotaxis protein
1	1432	344	fig|1773489.23.peg.1432	Thioredoxin reductase (EC 1.8.1.9)	bi	8	528	fig|28181.26.peg.528	65.68	Thioredoxin reductase (EC 1.8.1.9)
1	1433	164	fig|1773489.23.peg.1433	TsaE protein, required for threonylcarbamoyladenosine t(6)A37 formation in tRNA	bi	8	529	fig|28181.26.peg.529	50.99	TsaE protein, required for threonylcarbamoyladenosine t(6)A37 formation in tRNA
1	1434	349	fig|1773489.23.peg.1434	COG3178: Predicted phosphotransferase related to Ser/Thr protein kinases	bi	8	530	fig|28181.26.peg.530	58.28	COG3178: Predicted phosphotransferase related to Ser/Thr protein kinases
1	1435	267	fig|1773489.23.peg.1435	FIG006611: nucleotidyltransferase	bi	8	531	fig|28181.26.peg.531	55.22	Nucleotidyl transferase possibly involved in threonylcarbamoyladenosine formation
1	1436	1021	fig|1773489.23.peg.1436	FIG041266: ATP-dependent nuclease subunit B	bi	8	532	fig|28181.26.peg.532	50.59	FIG041266: ATP-dependent nuclease subunit B
1	1437	1170	fig|1773489.23.peg.1437	FIG061771: ATP-dependent nuclease subunit A	bi	8	533	fig|28181.26.peg.533	52.95	FIG061771: ATP-dependent nuclease subunit A
1	1438	106	fig|1773489.23.peg.1438	FIG149041: Thioredoxin	bi	8	534	fig|28181.26.peg.534	72.28	FIG149041: Thioredoxin
1	1439	200	fig|1773489.23.peg.1439	Bacitracin transport permease protein BCRC	-				0
1	1440	457	fig|1773489.23.peg.1440	Dihydrofolate synthase (EC 6.3.2.12) @ Folylpolyglutamate synthase (EC 6.3.2.17)	bi	8	538	fig|28181.26.peg.538	54.01	Dihydrofolate synthase (EC 6.3.2.12) @ Folylpolyglutamate synthase (EC 6.3.2.17)
1	1441	298	fig|1773489.23.peg.1441	Acetyl-coenzyme A carboxyl transferase beta chain (EC 6.4.1.2)	bi	8	539	fig|28181.26.peg.539	74.66	Acetyl-coenzyme A carboxyl transferase beta chain (EC 6.4.1.2)
1	1442	285	fig|1773489.23.peg.1442	Tryptophan synthase alpha chain (EC 4.2.1.20)	bi	8	540	fig|28181.26.peg.540	69.09	Tryptophan synthase alpha chain (EC 4.2.1.20)
1	1443	404	fig|1773489.23.peg.1443	Tryptophan synthase beta chain (EC 4.2.1.20)	bi	8	541	fig|28181.26.peg.541	76.94	Tryptophan synthase beta chain (EC 4.2.1.20)
1	1444	214	fig|1773489.23.peg.1444	Phosphoribosylanthranilate isomerase (EC 5.3.1.24)	bi	8	542	fig|28181.26.peg.542	59.15	Phosphoribosylanthranilate isomerase (EC 5.3.1.24)
1	1445	299	fig|1773489.23.peg.1445	hypothetical protein	-				0
1	1446	239	fig|1773489.23.peg.1446	Orotidine 5'-phosphate decarboxylase (EC 4.1.1.23)	bi	8	545	fig|28181.26.peg.545	63.64	Orotidine 5'-phosphate decarboxylase (EC 4.1.1.23)
1	1447	338	fig|1773489.23.peg.1447	Ornithine cyclodeaminase (EC 4.3.1.12)	-				0
1	1448	129	fig|1773489.23.peg.1448	hypothetical protein	-				0
1	1449	95	fig|1773489.23.peg.1449	Integration host factor beta subunit	bi	8	547	fig|28181.26.peg.547	85.87	Integration host factor beta subunit
1	1450	306	fig|1773489.23.peg.1450	PROTEASE IV (sppA)	bi	8	548	fig|28181.26.peg.548	54.37	Protease IV (EC 3.4.-.-)
1	1451	584	fig|1773489.23.peg.1451	SSU ribosomal protein S1p	bi	8	549	fig|28181.26.peg.549	78.07	SSU ribosomal protein S1p
1	1452	216	fig|1773489.23.peg.1452	Cytidylate kinase (EC 2.7.4.25)	bi	8	550	fig|28181.26.peg.550	68.06	Cytidylate kinase (EC 2.7.4.25)
1	1453	448	fig|1773489.23.peg.1453	5-Enolpyruvylshikimate-3-phosphate synthase (EC 2.5.1.19)	bi	8	551	fig|28181.26.peg.551	60.99	5-Enolpyruvylshikimate-3-phosphate synthase (EC 2.5.1.19)
1	1454	139	fig|1773489.23.peg.1454	Transcription initiation factor TFIIIB, Brf1 subunit/Transcription initiation factor TFIIB	bi	8	552	fig|28181.26.peg.552	51.72	hypothetical protein
1	1455	74	fig|1773489.23.peg.1455	Mobile element protein	-				0
1	1456	1087	fig|1773489.23.peg.1456	CRISPR-associated protein, Csn1 family	-				0
1	1457	311	fig|1773489.23.peg.1457	CRISPR-associated protein Cas1	-				0
1	1458	102	fig|1773489.23.peg.1458	CRISPR-associated protein Cas2	-				0
1	1459	131	fig|1773489.23.peg.1459	hypothetical protein	-				0
1	1460	136	fig|1773489.23.peg.1460	COG2363	bi	8	498	fig|28181.26.peg.498	51.46	COG2363
1	1461	419	fig|1773489.23.peg.1461	GGDEF domain protein	bi	8	497	fig|28181.26.peg.497	39.44	GGDEF domain protein
1	1462	194	fig|1773489.23.peg.1462	FIG027190: Putative transmembrane protein	bi	8	494	fig|28181.26.peg.494	50.53	FIG027190: Putative transmembrane protein
1	1463	78	fig|1773489.23.peg.1463	hypothetical protein	bi	8	493	fig|28181.26.peg.493	60.53	hypothetical protein
1	1464	481	fig|1773489.23.peg.1464	Glutamate synthase [NADPH] small chain (EC 1.4.1.13)	bi	8	491	fig|28181.26.peg.491	68.33	Glutamate synthase [NADPH] small chain (EC 1.4.1.13)
1	1465	1554	fig|1773489.23.peg.1465	Glutamate synthase [NADPH] large chain (EC 1.4.1.13)	bi	8	490	fig|28181.26.peg.490	79.46	Glutamate synthase [NADPH] large chain (EC 1.4.1.13)
1	1466	272	fig|1773489.23.peg.1466	Undecaprenyl-diphosphatase (EC 3.6.1.27)	bi	8	489	fig|28181.26.peg.489	61.19	Undecaprenyl-diphosphatase (EC 3.6.1.27)
1	1467	94	fig|1773489.23.peg.1467	COG2827: putative endonuclease containing a URI domain	bi	21	1506	fig|28181.26.peg.1506	56.99	Excinuclease ABC, C subunit, N-terminal precursor
1	1468	66	fig|1773489.23.peg.1468	hypothetical protein	-				0
1	1469	149	fig|1773489.23.peg.1469	Phage protein	bi	35	2090	fig|28181.26.peg.2090	26.15	Pseudaminic acid cytidylyltransferase (EC 2.7.7.43)
1	1470	156	fig|1773489.23.peg.1470	Acetyltransferase YpeA	-				0
1	1471	608	fig|1773489.23.peg.1471	Glucosamine--fructose-6-phosphate aminotransferase [isomerizing] (EC 2.6.1.16)	bi	80	3262	fig|28181.26.peg.3262	77.1	Glucosamine--fructose-6-phosphate aminotransferase [isomerizing] (EC 2.6.1.16)
1	1472	466	fig|1773489.23.peg.1472	N-acetylglucosamine-1-phosphate uridyltransferase (EC 2.7.7.23) / Glucosamine-1-phosphate N-acetyltransferase (EC 2.3.1.157)	bi	80	3261	fig|28181.26.peg.3261	66.08	N-acetylglucosamine-1-phosphate uridyltransferase (EC 2.7.7.23) / Glucosamine-1-phosphate N-acetyltransferase (EC 2.3.1.157)
1	1473	231	fig|1773489.23.peg.1473	Phosphoglycolate phosphatase (EC 3.1.3.18)	bi	80	3260	fig|28181.26.peg.3260	62.5	Phosphoglycolate phosphatase (EC 3.1.3.18)
1	1474	338	fig|1773489.23.peg.1474	Shufflon-specific DNA recombinase	bi	46	2396	fig|28181.26.peg.2396	36.11	Shufflon-specific DNA recombinase
1	1475	209	fig|1773489.23.peg.1475	HhH-GPD base excision DNA repair family protein; Probable 3-methyladenine DNA glycosylase/8-oxoguanine DNA glycosylase	-				0
1	1476	361	fig|1773489.23.peg.1476	hypothetical protein	-				0
1	1477	88	fig|1773489.23.peg.1477	hypothetical protein	-				0
1	1478	357	fig|1773489.23.peg.1478	DNA-cytosine methyltransferase (EC 2.1.1.37)	uni	77	3177	fig|28181.26.peg.3177	29.89	DNA-cytosine methyltransferase (EC 2.1.1.37)
1	1479	280	fig|1773489.23.peg.1479	hypothetical protein	-				0
1	1480	657	fig|1773489.23.peg.1480	IncP-type DNA relaxase TraI	-				0
1	1481	111	fig|1773489.23.peg.1481	hypothetical protein	-				0
1	1482	188	fig|1773489.23.peg.1482	hypothetical protein	-				0
1	1483	113	fig|1773489.23.peg.1483	hypothetical protein	-				0
1	1484	384	fig|1773489.23.peg.1484	Mobile element protein	uni	3	151	fig|28181.26.peg.151	51.72	Mobile element protein
1	1485	274	fig|1773489.23.peg.1485	Antirestriction protein	-				0
1	1486	520	fig|1773489.23.peg.1486	FIG00897050: hypothetical protein	-				0
1	1487	403	fig|1773489.23.peg.1487	Integrase	uni	8	328	fig|28181.26.peg.328	22.85	Tyrosine recombinase XerC
1	1488	82	fig|1773489.23.peg.1488	hypothetical protein	-				0
1	1489	93	fig|1773489.23.peg.1489	hypothetical protein	-				0
1	1490	67	fig|1773489.23.peg.1490	hypothetical protein	-				0
1	1491	50	fig|1773489.23.peg.1491	hypothetical protein	-				0
1	1492	474	fig|1773489.23.peg.1492	Peptidase, M23/M37 family	bi	29	1989	fig|28181.26.peg.1989	50.81	Peptidase, M23/M37 family
1	1493	386	fig|1773489.23.peg.1493	Macrolide-specific efflux protein MacA	uni	6	207	fig|28181.26.peg.207	28.14	RND efflux system, membrane fusion protein CmeA
1	1494	656	fig|1773489.23.peg.1494	Macrolide export ATP-binding/permease protein MacB (EC 3.6.3.-)	uni	18	1220	fig|28181.26.peg.1220	47.42	ABC transporter, ATP-binding protein
1	1495	477	fig|1773489.23.peg.1495	RND efflux system, outer membrane lipoprotein CmeC	bi	22	1540	fig|28181.26.peg.1540	28.54	RND efflux system, outer membrane lipoprotein CmeC
1	1496	133	fig|1773489.23.peg.1496	hypothetical protein	-				0
1	1497	285	fig|1773489.23.peg.1497	Outer membrane protein A precursor	bi	54	2770	fig|28181.26.peg.2770	44.32	Outer membrane protein A precursor
1	1498	246	fig|1773489.23.peg.1498	Hypothetical protein CbbY	bi	20	1276	fig|28181.26.peg.1276	57.14	hypothetical protein
1	1499	171	fig|1773489.23.peg.1499	hypothetical protein	-				0
1	1500	424	fig|1773489.23.peg.1500	1-acyl-sn-glycerol-3-phosphate acyltransferase (EC 2.3.1.51)	bi	21	1448	fig|28181.26.peg.1448	52.49	2-acylglycerophosphoethanolamine acyltransferase (EC 2.3.1.40) / Acyl-[acyl-carrier-protein] synthetase (EC 6.2.1.20)
1	1501	265	fig|1773489.23.peg.1501	hypothetical protein	bi	7	250	fig|28181.26.peg.250	49.27	hypothetical protein
1	1502	140	fig|1773489.23.peg.1502	Uncharacterized protein sll1880 (YjbQ family)	bi	20	1275	fig|28181.26.peg.1275	57.25	Uncharacterized protein sll1880 (YjbQ family)
1	1503	71	fig|1773489.23.peg.1503	hypothetical protein	-				0
1	1504	231	fig|1773489.23.peg.1504	Putative predicted metal-dependent hydrolase	bi	20	1274	fig|28181.26.peg.1274	48.91	Putative predicted metal-dependent hydrolase
1	1505	132	fig|1773489.23.peg.1505	conserved protein of unknown function; putative YcgN protein	bi	20	1273	fig|28181.26.peg.1273	70	conserved protein of unknown function; putative YcgN protein
1	1506	406	fig|1773489.23.peg.1506	Intracellular PHB depolymerase (EC 3.1.1.-)	bi	20	1272	fig|28181.26.peg.1272	55.18	Intracellular PHB depolymerase (EC 3.1.1.-)
1	1507	440	fig|1773489.23.peg.1507	Cobyrinic acid A,C-diamide synthase	bi	20	1271	fig|28181.26.peg.1271	61.78	Cobyrinic acid A,C-diamide synthase
1	1508	199	fig|1773489.23.peg.1508	Cytochrome oxidase biogenesis protein Sco1/SenC/PrrC, putative copper metallochaperone	bi	20	1270	fig|28181.26.peg.1270	57.79	Cytochrome oxidase biogenesis protein Sco1/SenC/PrrC, putative copper metallochaperone
1	1509	307	fig|1773489.23.peg.1509	Formate efflux transporter (TC 2.A.44 family)	bi	54	2690	fig|28181.26.peg.2690	26.69	Putative transport
1	1510	391	fig|1773489.23.peg.1510	Cobalt-precorrin-6 synthase, anaerobic	bi	20	1269	fig|28181.26.peg.1269	56.76	Cobalt-precorrin-6 synthase, anaerobic
1	1511	251	fig|1773489.23.peg.1511	Cobalt-precorrin-6x reductase (EC 1.3.1.54)	bi	20	1268	fig|28181.26.peg.1268	41.94	Cobalt-precorrin-6x reductase (EC 1.3.1.54)
1	1512	268	fig|1773489.23.peg.1512	Cobalt-precorrin-4 C11-methyltransferase (EC 2.1.1.133)	bi	20	1267	fig|28181.26.peg.1267	70.47	Cobalt-precorrin-4 C11-methyltransferase (EC 2.1.1.133)
1	1513	211	fig|1773489.23.peg.1513	hypothetical protein	bi	20	1266	fig|28181.26.peg.1266	38.86	hypothetical protein
1	1514	633	fig|1773489.23.peg.1514	Cobalamin biosynthesis protein CbiG / Cobalt-precorrin-3b C17-methyltransferase	bi	20	1265	fig|28181.26.peg.1265	52.33	Cobalamin biosynthesis protein CbiG / Cobalt-precorrin-3b C17-methyltransferase
1	1515	244	fig|1773489.23.peg.1515	Cobalt-precorrin-2 C20-methyltransferase (EC 2.1.1.130)	-				0
1	1516	411	fig|1773489.23.peg.1516	Cobalt-precorrin-6y C5-methyltransferase (EC 2.1.1.-) / Cobalt-precorrin-6y C15-methyltransferase [decarboxylating] (EC 2.1.1.-)	bi	20	1264	fig|28181.26.peg.1264	55.94	Cobalt-precorrin-6y C5-methyltransferase (EC 2.1.1.-) / Cobalt-precorrin-6y C15-methyltransferase [decarboxylating] (EC 2.1.1.-)
1	1517	209	fig|1773489.23.peg.1517	Cobalt-precorrin-8x methylmutase (EC 5.4.1.2)	bi	20	1263	fig|28181.26.peg.1263	54.81	Cobalt-precorrin-8x methylmutase (EC 5.4.1.2)
1	1518	341	fig|1773489.23.peg.1518	Sirohydrochlorin cobaltochelatase (EC 4.99.1.3)	bi	20	1262	fig|28181.26.peg.1262	69.28	Sirohydrochlorin cobaltochelatase (EC 4.99.1.3)
1	1519	402	fig|1773489.23.peg.1519	hypothetical protein	-				0
1	1520	335	fig|1773489.23.peg.1520	Adenosylcobinamide-phosphate synthase (EC 6.3.1.10)	bi	20	1261	fig|28181.26.peg.1261	62.28	Adenosylcobinamide-phosphate synthase (EC 6.3.1.10)
1	1521	512	fig|1773489.23.peg.1521	Cobyric acid synthase (EC 6.3.5.10)	bi	8	517	fig|28181.26.peg.517	59.05	Cobyric acid synthase (EC 6.3.5.10)
1	1522	235	fig|1773489.23.peg.1522	hypothetical protein	bi	8	518	fig|28181.26.peg.518	49.78	hypothetical protein
1	1523	205	fig|1773489.23.peg.1523	Cob(I)alamin adenosyltransferase (EC 2.5.1.17)	bi	8	519	fig|28181.26.peg.519	61.5	Cob(I)alamin adenosyltransferase (EC 2.5.1.17)
1	1524	466	fig|1773489.23.peg.1524	hypothetical protein sometimes fused to ribosomal protein S6 glutaminyl transferase / Ribosomal protein S6 glutaminyl transferase	bi	8	522	fig|28181.26.peg.522	58.9	Ribosomal protein S6 glutaminyl transferase
1	1525	1270	fig|1773489.23.peg.1525	CobN component of cobalt chelatase involved in B12 biosynthesis	bi	20	1260	fig|28181.26.peg.1260	65.95	CobN component of cobalt chelatase involved in B12 biosynthesis
1	1526	356	fig|1773489.23.peg.1526	CobW GTPase involved in cobalt insertion for B12 biosynthesis	bi	20	1259	fig|28181.26.peg.1259	69.32	CobW GTPase involved in cobalt insertion for B12 biosynthesis
1	1527	174	fig|1773489.23.peg.1527	Adenosylcobinamide-phosphate guanylyltransferase (EC 2.7.7.62)	bi	20	1258	fig|28181.26.peg.1258	53.57	Adenosylcobinamide-phosphate guanylyltransferase (EC 2.7.7.62)
1	1528	209	fig|1773489.23.peg.1528	Alpha-ribazole-5'-phosphate phosphatase (EC 3.1.3.73)	-				0
1	1529	492	fig|1773489.23.peg.1529	Protein containing domains DUF404, DUF407	bi	82	3305	fig|28181.26.peg.3305	65.23	Protein containing domains DUF404, DUF407
1	1530	333	fig|1773489.23.peg.1530	Protein containing domains DUF403	bi	82	3304	fig|28181.26.peg.3304	39.61	Protein containing domains DUF403
1	1531	306	fig|1773489.23.peg.1531	Transglutaminase-like enzymes, putative cysteine proteases	bi	82	3301	fig|28181.26.peg.3301	33.45	Large protein containing transglutaminase-like domain
1	1532	246	fig|1773489.23.peg.1532	FIG00441227: hypothetical protein	-				0
1	1533	284	fig|1773489.23.peg.1533	Cobalamin synthase (EC 2.7.8.26)	bi	32	2043	fig|28181.26.peg.2043	47.39	Cobalamin synthase (EC 2.7.8.26)
1	1534	344	fig|1773489.23.peg.1534	Nicotinate-nucleotide--dimethylbenzimidazole phosphoribosyltransferase (EC 2.4.2.21)	bi	32	2044	fig|28181.26.peg.2044	67.25	Nicotinate-nucleotide--dimethylbenzimidazole phosphoribosyltransferase (EC 2.4.2.21)
1	1535	444	fig|1773489.23.peg.1535	Protein export cytoplasm protein SecA ATPase RNA helicase (TC 3.A.5.1.1)	bi	32	2050	fig|28181.26.peg.2050	58.98	Protein export cytoplasm protein SecA ATPase RNA helicase (TC 3.A.5.1.1)
1	1536	425	fig|1773489.23.peg.1536	Protein export cytoplasm protein SecA ATPase RNA helicase (TC 3.A.5.1.1)	bi	32	2051	fig|28181.26.peg.2051	54.13	Protein export cytoplasm protein SecA ATPase RNA helicase (TC 3.A.5.1.1)
1	1537	906	fig|1773489.23.peg.1537	diguanylate cyclase/phosphodiesterase (GGDEF & EAL domains) with PAS/PAC sensor(s)	uni	21	1467	fig|28181.26.peg.1467	38.33	Serine phosphatase RsbU, regulator of sigma subunit
1	1538	261	fig|1773489.23.peg.1538	serine/threonine protein phosphatase	bi	32	2052	fig|28181.26.peg.2052	46.86	serine/threonine protein phosphatase
1	1539	488	fig|1773489.23.peg.1539	ADP-heptose synthase (EC 2.7.-.-) / D-glycero-beta-D-manno-heptose 7-phosphate kinase	bi	32	2056	fig|28181.26.peg.2056	57.62	ADP-heptose synthase (EC 2.7.-.-) / D-glycero-beta-D-manno-heptose 7-phosphate kinase
1	1540	625	fig|1773489.23.peg.1540	Multimodular transpeptidase-transglycosylase (EC 2.4.1.129) (EC 3.4.-.-)	bi	32	2058	fig|28181.26.peg.2058	56.74	Multimodular transpeptidase-transglycosylase (EC 2.4.1.129) (EC 3.4.-.-)
1	1541	136	fig|1773489.23.peg.1541	hypothetical protein	-				0
1	1542	378	fig|1773489.23.peg.1542	hypothetical protein	uni	41	2274	fig|28181.26.peg.2274	48.54	GGDEF domain protein
1	1543	826	fig|1773489.23.peg.1543	DNA gyrase subunit B (EC 5.99.1.3)	bi	84	3331	fig|28181.26.peg.3331	76.12	DNA gyrase subunit B (EC 5.99.1.3)
1	1544	450	fig|1773489.23.peg.1544	DNA recombination and repair protein RecF	bi	84	3330	fig|28181.26.peg.3330	54.75	DNA recombination and repair protein RecF
1	1545	373	fig|1773489.23.peg.1545	DNA polymerase III beta subunit (EC 2.7.7.7)	bi	84	3329	fig|28181.26.peg.3329	72.85	DNA polymerase III beta subunit (EC 2.7.7.7)
1	1546	481	fig|1773489.23.peg.1546	Chromosomal replication initiator protein DnaA	bi	84	3328	fig|28181.26.peg.3328	69.01	Chromosomal replication initiator protein DnaA
1	1547	89	fig|1773489.23.peg.1547	SSU ribosomal protein S20p	bi	84	3326	fig|28181.26.peg.3326	61.63	SSU ribosomal protein S20p
1	1548	259	fig|1773489.23.peg.1548	Enoyl-CoA hydratase (EC 4.2.1.17)	bi	84	3325	fig|28181.26.peg.3325	64.73	Enoyl-CoA hydratase (EC 4.2.1.17)
1	1549	138	fig|1773489.23.peg.1549	hypothetical protein	bi	84	3324	fig|28181.26.peg.3324	43.86	hypothetical protein
1	1550	283	fig|1773489.23.peg.1550	Formamidopyrimidine-DNA glycosylase (EC 3.2.2.23)	bi	84	3323	fig|28181.26.peg.3323	58.51	Formamidopyrimidine-DNA glycosylase (EC 3.2.2.23)
1	1551	264	fig|1773489.23.peg.1551	Ubiquinone/menaquinone biosynthesis methyltransferase UbiE (EC 2.1.1.-)	bi	84	3322	fig|28181.26.peg.3322	68.73	Ubiquinone/menaquinone biosynthesis methyltransferase UbiE (EC 2.1.1.-)
1	1552	515	fig|1773489.23.peg.1552	Ubiquinone biosynthesis monooxygenase UbiB	bi	84	3321	fig|28181.26.peg.3321	66.6	Ubiquinone biosynthesis monooxygenase UbiB
1	1553	416	fig|1773489.23.peg.1553	Phosphopantothenoylcysteine decarboxylase (EC 4.1.1.36) / Phosphopantothenoylcysteine synthetase (EC 6.3.2.5)	bi	84	3320	fig|28181.26.peg.3320	67.77	Phosphopantothenoylcysteine decarboxylase (EC 4.1.1.36) / Phosphopantothenoylcysteine synthetase (EC 6.3.2.5)
1	1554	156	fig|1773489.23.peg.1554	Deoxyuridine 5'-triphosphate nucleotidohydrolase (EC 3.6.1.23)	bi	84	3319	fig|28181.26.peg.3319	65.44	Deoxyuridine 5'-triphosphate nucleotidohydrolase (EC 3.6.1.23)
1	1555	152	fig|1773489.23.peg.1555	Predicted transcriptional regulator of cysteine synthase, Rrf2 family	bi	84	3318	fig|28181.26.peg.3318	81.46	Predicted transcriptional regulator of cysteine synthase, Rrf2 family
1	1556	334	fig|1773489.23.peg.1556	Cysteine synthase (EC 2.5.1.47)	bi	84	3317	fig|28181.26.peg.3317	71.66	Cysteine synthase (EC 2.5.1.47)
1	1557	275	fig|1773489.23.peg.1557	Sulfur carrier protein adenylyltransferase ThiF	bi	84	3316	fig|28181.26.peg.3316	67.78	Sulfur carrier protein adenylyltransferase ThiF
1	1558	147	fig|1773489.23.peg.1558	NADH dehydrogenase (EC 1.6.99.3)	bi	84	3315	fig|28181.26.peg.3315	61.54	NADH dehydrogenase (EC 1.6.99.3)
1	1559	329	fig|1773489.23.peg.1559	Glyoxylate reductase (EC 1.1.1.79) / Glyoxylate reductase (EC 1.1.1.26) / Hydroxypyruvate reductase (EC 1.1.1.81)	bi	71	3017	fig|28181.26.peg.3017	83.28	Glyoxylate reductase (EC 1.1.1.79) / Glyoxylate reductase (EC 1.1.1.26) / Hydroxypyruvate reductase (EC 1.1.1.81)
1	1560	170	fig|1773489.23.peg.1560	hypothetical protein	bi	71	3018	fig|28181.26.peg.3018	53.53	hypothetical protein
1	1561	989	fig|1773489.23.peg.1561	diguanylate cyclase/phosphodiesterase (GGDEF & EAL domains) with PAS/PAC sensor(s)	uni	27	1786	fig|28181.26.peg.1786	38.23	diguanylate cyclase/phosphodiesterase (GGDEF & EAL domains) with PAS/PAC sensor(s)
1	1562	561	fig|1773489.23.peg.1562	Methyl-accepting chemotaxis protein	uni	66	2877	fig|28181.26.peg.2877	65.62	Methyl-accepting chemotaxis protein I (serine chemoreceptor protein)
1	1563	864	fig|1773489.23.peg.1563	ClpB protein	bi	29	1983	fig|28181.26.peg.1983	79.14	ClpB protein
1	1564	256	fig|1773489.23.peg.1564	MOSC domain	bi	29	1982	fig|28181.26.peg.1982	44.36	MOSC domain
1	1565	226	fig|1773489.23.peg.1565	hypothetical protein	bi	29	1980	fig|28181.26.peg.1980	75.81	Eukaryotic translation initiation factor 3 subunit 10
1	1566	302	fig|1773489.23.peg.1566	Protein-N(5)-glutamine methyltransferase PrmC, methylates polypeptide chain release factors RF1 and RF2	bi	29	1979	fig|28181.26.peg.1979	48.77	Protein-N(5)-glutamine methyltransferase PrmC, methylates polypeptide chain release factors RF1 and RF2
1	1567	359	fig|1773489.23.peg.1567	Peptide chain release factor 1	bi	29	1978	fig|28181.26.peg.1978	72.27	Peptide chain release factor 1
1	1568	440	fig|1773489.23.peg.1568	Glutamyl-tRNA reductase (EC 1.2.1.70)	bi	29	1977	fig|28181.26.peg.1977	51.08	Glutamyl-tRNA reductase (EC 1.2.1.70)
1	1569	415	fig|1773489.23.peg.1569	Histidyl-tRNA synthetase (EC 6.1.1.21)	uni	16	1004	fig|28181.26.peg.1004	29.28	ATP phosphoribosyltransferase regulatory subunit (EC 2.4.2.17)
1	1570	423	fig|1773489.23.peg.1570	1-hydroxy-2-methyl-2-(E)-butenyl 4-diphosphate synthase (EC 1.17.7.1)	bi	29	1976	fig|28181.26.peg.1976	71.28	1-hydroxy-2-methyl-2-(E)-butenyl 4-diphosphate synthase (EC 1.17.7.1)
1	1571	95	fig|1773489.23.peg.1571	very large tegument protein	bi	29	1975	fig|28181.26.peg.1975	65.91	hypothetical protein
1	1572	376	fig|1773489.23.peg.1572	putative membrane protein	uni	29	1975	fig|28181.26.peg.1975	37.92	hypothetical protein
1	1573	761	fig|1773489.23.peg.1573	Phosphocarrier protein kinase/phosphorylase, nitrogen regulation associated	bi	29	1974	fig|28181.26.peg.1974	65.87	Phosphoenolpyruvate-protein phosphotransferase of PTS system (EC 2.7.3.9)
1	1574	352	fig|1773489.23.peg.1574	Enoyl-[acyl-carrier-protein] reductase [FMN] (EC 1.3.1.9)	bi	29	1973	fig|28181.26.peg.1973	75.68	Enoyl-[acyl-carrier-protein] reductase [FMN] (EC 1.3.1.9)
1	1575	409	fig|1773489.23.peg.1575	Aspartokinase (EC 2.7.2.4)	bi	29	1972	fig|28181.26.peg.1972	81.03	Aspartokinase (EC 2.7.2.4)
1	1576	266	fig|1773489.23.peg.1576	3-demethylubiquinone-9 3-methyltransferase (EC 2.1.1.64)	bi	29	1971	fig|28181.26.peg.1971	61.41	3-demethylubiquinone-9 3-methyltransferase (EC 2.1.1.64)
1	1577	144	fig|1773489.23.peg.1577	FIG004851: hypothetical protein	bi	29	1970	fig|28181.26.peg.1970	51.19	FIG004851: hypothetical protein
1	1578	212	fig|1773489.23.peg.1578	Putative SAM-dependent methyltransferase Bucepa02006346	bi	29	1969	fig|28181.26.peg.1969	57.45	Putative SAM-dependent methyltransferase Bucepa02006346
1	1579	271	fig|1773489.23.peg.1579	FIG147869: Carbon-nitrogen hydrolase / Aliphatic amidase AmiE (EC 3.5.1.4)	bi	29	1968	fig|28181.26.peg.1968	62.95	FIG147869: Carbon-nitrogen hydrolase / Aliphatic amidase AmiE (EC 3.5.1.4)
1	1580	87	fig|1773489.23.peg.1580	Glutaredoxin 3 (Grx2)	bi	29	1967	fig|28181.26.peg.1967	74.7	Glutaredoxin 3 (Grx3)
1	1581	269	fig|1773489.23.peg.1581	Competence protein F homolog, phosphoribosyltransferase domain; protein YhgH required for utilization of DNA as sole source of carbon and energy	bi	29	1966	fig|28181.26.peg.1966	50	Competence protein F homolog, phosphoribosyltransferase domain; protein YhgH required for utilization of DNA as sole source of carbon and energy
1	1582	321	fig|1773489.23.peg.1582	SAM-dependent methyltransferase, BioC-like	bi	29	1965	fig|28181.26.peg.1965	60.73	SAM-dependent methyltransferase, BioC-like
1	1583	237	fig|1773489.23.peg.1583	Sugar/maltose fermentation stimulation protein homolog	bi	29	1964	fig|28181.26.peg.1964	60.53	Sugar/maltose fermentation stimulation protein homolog
1	1584	273	fig|1773489.23.peg.1584	Methionine aminopeptidase (EC 3.4.11.18)	bi	29	1963	fig|28181.26.peg.1963	79.46	Methionine aminopeptidase (EC 3.4.11.18)
1	1585	227	fig|1773489.23.peg.1585	DNA repair protein RadC	bi	29	1962	fig|28181.26.peg.1962	61.78	DNA repair protein RadC
1	1586	238	fig|1773489.23.peg.1586	Queuosine Biosynthesis QueC ATPase	bi	2	34	fig|28181.26.peg.34	33.05	Queuosine Biosynthesis QueC ATPase
1	1587	216	fig|1773489.23.peg.1587	Queuosine Biosynthesis QueE Radical SAM	bi	2	33	fig|28181.26.peg.33	60.93	Queuosine Biosynthesis QueE Radical SAM
1	1588	177	fig|1773489.23.peg.1588	6-carboxytetrahydropterin synthase (EC 4.1.2.50) @ Queuosine biosynthesis QueD, PTPS-I	-				0
1	1589	423	fig|1773489.23.peg.1589	Major facilitator family transporter	bi	29	1958	fig|28181.26.peg.1958	57.89	Major facilitator family transporter
1	1590	150	fig|1773489.23.peg.1590	Heavy metal resistance transcriptional regulator HmrR	uni	55	2779	fig|28181.26.peg.2779	49.6	Transcriptional regulator, MerR family
1	1591	464	fig|1773489.23.peg.1591	Adenylosuccinate lyase (EC 4.3.2.2)	bi	29	1959	fig|28181.26.peg.1959	80.95	Adenylosuccinate lyase (EC 4.3.2.2)
1	1592	108	fig|1773489.23.peg.1592	FIG040666: hypothetical protein perhaps implicated in de Novo purine biosynthesis	bi	21	1374	fig|28181.26.peg.1374	50.96	FIG040666: hypothetical protein perhaps implicated in de Novo purine biosynthesis
1	1593	253	fig|1773489.23.peg.1593	COG3332	bi	21	1373	fig|28181.26.peg.1373	55.02	COG3332
1	1594	649	fig|1773489.23.peg.1594	diguanylate cyclase/phosphodiesterase (GGDEF & EAL domains) with PAS/PAC sensor(s)	bi	10	683	fig|28181.26.peg.683	51.44	diguanylate cyclase/phosphodiesterase (GGDEF & EAL domains) with PAS/PAC sensor(s)
1	1595	255	fig|1773489.23.peg.1595	Phosphoribosylaminoimidazole-succinocarboxamide synthase (EC 6.3.2.6)	bi	21	1372	fig|28181.26.peg.1372	86.22	Phosphoribosylaminoimidazole-succinocarboxamide synthase (EC 6.3.2.6)
1	1596	81	fig|1773489.23.peg.1596	Phosphoribosylformylglycinamidine synthase, PurS subunit (EC 6.3.5.3)	bi	21	1371	fig|28181.26.peg.1371	82.05	Phosphoribosylformylglycinamidine synthase, PurS subunit (EC 6.3.5.3)
1	1597	231	fig|1773489.23.peg.1597	Phosphoribosylformylglycinamidine synthase, glutamine amidotransferase subunit (EC 6.3.5.3)	bi	21	1370	fig|28181.26.peg.1370	67.83	Phosphoribosylformylglycinamidine synthase, glutamine amidotransferase subunit (EC 6.3.5.3)
1	1598	735	fig|1773489.23.peg.1598	Phosphoribosylformylglycinamidine synthase, synthetase subunit (EC 6.3.5.3)	bi	21	1369	fig|28181.26.peg.1369	73.01	Phosphoribosylformylglycinamidine synthase, synthetase subunit (EC 6.3.5.3)
1	1599	81	fig|1773489.23.peg.1599	YrbA protein	bi	21	1368	fig|28181.26.peg.1368	78.21	YrbA protein
1	1600	112	fig|1773489.23.peg.1600	Uncharacterized monothiol glutaredoxin ycf64-like	bi	21	1367	fig|28181.26.peg.1367	76.58	Uncharacterized monothiol glutaredoxin ycf64-like
1	1601	278	fig|1773489.23.peg.1601	Probable 3-demethylubiquinone-9 3-methyltransferase (EC 2.1.1.64)	-				0
1	1602	198	fig|1773489.23.peg.1602	Hypothetical protein i Rubrerythrin cluster	bi	71	3019	fig|28181.26.peg.3019	61.93	Hypothetical protein i Rubrerythrin cluster
1	1603	447	fig|1773489.23.peg.1603	Fe-S oxidoreductase-like protein in Rubrerythrin cluster	bi	71	3020	fig|28181.26.peg.3020	60.85	Fe-S oxidoreductase-like protein in Rubrerythrin cluster
1	1604	140	fig|1773489.23.peg.1604	Rubrerythrin	bi	71	3021	fig|28181.26.peg.3021	90.58	Rubrerythrin
1	1605	136	fig|1773489.23.peg.1605	Iron-responsive regulator Irr	bi	71	3022	fig|28181.26.peg.3022	69.63	Iron-responsive regulator Irr
1	1606	466	fig|1773489.23.peg.1606	Dioxygenases related to 2-nitropropane dioxygenase	bi	71	3023	fig|28181.26.peg.3023	71.18	Dioxygenases related to 2-nitropropane dioxygenase
1	1607	712	fig|1773489.23.peg.1607	Polyribonucleotide nucleotidyltransferase (EC 2.7.7.8)	bi	71	3024	fig|28181.26.peg.3024	75.67	Polyribonucleotide nucleotidyltransferase (EC 2.7.7.8)
1	1608	90	fig|1773489.23.peg.1608	SSU ribosomal protein S15p (S13e)	bi	71	3025	fig|28181.26.peg.3025	80.9	SSU ribosomal protein S15p (S13e)
1	1609	308	fig|1773489.23.peg.1609	tRNA pseudouridine synthase B (EC 4.2.1.70)	bi	71	3026	fig|28181.26.peg.3026	59.49	tRNA pseudouridine synthase B (EC 4.2.1.70)
1	1610	153	fig|1773489.23.peg.1610	Ribosome-binding factor A	bi	71	3027	fig|28181.26.peg.3027	66.67	Ribosome-binding factor A
1	1611	881	fig|1773489.23.peg.1611	Translation initiation factor 2	bi	71	3028	fig|28181.26.peg.3028	78.19	Translation initiation factor 2
1	1612	207	fig|1773489.23.peg.1612	COG2740: Predicted nucleic-acid-binding protein implicated in transcription termination / ribosomal protein L7Ae family protein	bi	71	3029	fig|28181.26.peg.3029	48.84	COG2740: Predicted nucleic-acid-binding protein implicated in transcription termination / ribosomal protein L7Ae family protein
1	1613	522	fig|1773489.23.peg.1613	Transcription termination protein NusA	bi	71	3030	fig|28181.26.peg.3030	75.44	Transcription termination protein NusA
1	1614	163	fig|1773489.23.peg.1614	FIG000325: clustered with transcription termination protein NusA	bi	71	3031	fig|28181.26.peg.3031	55.97	FIG000325: clustered with transcription termination protein NusA
1	1615	247	fig|1773489.23.peg.1615	tRNA (guanine46-N7-)-methyltransferase (EC 2.1.1.33)	bi	71	3032	fig|28181.26.peg.3032	58.23	tRNA (guanine46-N7-)-methyltransferase (EC 2.1.1.33)
1	1616	397	fig|1773489.23.peg.1616	S-adenosylmethionine synthetase (EC 2.5.1.6)	bi	71	3033	fig|28181.26.peg.3033	74.18	S-adenosylmethionine synthetase (EC 2.5.1.6)
1	1617	161	fig|1773489.23.peg.1617	Transcriptional regulator, Cro/CI family	bi	71	3034	fig|28181.26.peg.3034	68.39	transcriptional regulator, Cro/CI family
1	1618	524	fig|1773489.23.peg.1618	Apolipoprotein N-acyltransferase (EC 2.3.1.-) / Copper homeostasis protein CutE	bi	71	3035	fig|28181.26.peg.3035	48.13	Apolipoprotein N-acyltransferase (EC 2.3.1.-) / Copper homeostasis protein CutE
1	1619	344	fig|1773489.23.peg.1619	Magnesium and cobalt efflux protein CorC	bi	71	3036	fig|28181.26.peg.3036	55.56	Magnesium and cobalt efflux protein CorC
1	1620	222	fig|1773489.23.peg.1620	Metal-dependent hydrolase YbeY, involved in rRNA and/or ribosome maturation and assembly	bi	71	3037	fig|28181.26.peg.3037	61.98	Metal-dependent hydrolase YbeY, involved in rRNA and/or ribosome maturation and assembly
1	1621	352	fig|1773489.23.peg.1621	Phosphate starvation-inducible protein PhoH, predicted ATPase	bi	71	3038	fig|28181.26.peg.3038	70.09	Phosphate starvation-inducible protein PhoH, predicted ATPase
1	1622	450	fig|1773489.23.peg.1622	tRNA-i(6)A37 methylthiotransferase	bi	71	3039	fig|28181.26.peg.3039	66.59	tRNA-i(6)A37 methylthiotransferase
1	1623	129	fig|1773489.23.peg.1623	Ferric uptake regulation protein FUR	bi	71	3040	fig|28181.26.peg.3040	75.83	Ferric uptake regulation protein FUR
1	1624	140	fig|1773489.23.peg.1624	Transcriptional regulator	bi	71	3041	fig|28181.26.peg.3041	72.31	Transcriptional regulator
1	1625	89	fig|1773489.23.peg.1625	hypothetical protein	bi	71	3042	fig|28181.26.peg.3042	53.49	hypothetical protein
1	1626	190	fig|1773489.23.peg.1626	Ribosomal-protein-S18p-alanine acetyltransferase (EC 2.3.1.-)	bi	71	3043	fig|28181.26.peg.3043	33.97	Ribosomal-protein-S18p-alanine acetyltransferase (EC 2.3.1.-)
1	1627	187	fig|1773489.23.peg.1627	D-alanyl-D-alanine dipeptidase (EC 3.4.13.-); Putative metaloprotease associated with hemin utilization	bi	71	3045	fig|28181.26.peg.3045	67.74	D-alanyl-D-alanine dipeptidase (EC 3.4.13.-); Putative metaloprotease associated with hemin utilization
1	1628	311	fig|1773489.23.peg.1628	D-3-phosphoglycerate dehydrogenase (EC 1.1.1.95)	bi	8	484	fig|28181.26.peg.484	52.9	D-3-phosphoglycerate dehydrogenase (EC 1.1.1.95)
1	1629	201	fig|1773489.23.peg.1629	carbonic anhydrase, family 3	uni	17	1117	fig|28181.26.peg.1117	32.45	carbonic anhydrase, family 3
1	1630	539	fig|1773489.23.peg.1630	Oligopeptide transport system permease protein OppB (TC 3.A.1.5.1)	bi	8	483	fig|28181.26.peg.483	63.45	Oligopeptide transport system permease protein OppB (TC 3.A.1.5.1)
1	1631	359	fig|1773489.23.peg.1631	Oligopeptide transport system permease protein OppC (TC 3.A.1.5.1)	bi	8	482	fig|28181.26.peg.482	72.97	Oligopeptide transport system permease protein OppC (TC 3.A.1.5.1)
1	1632	374	fig|1773489.23.peg.1632	Oligopeptide transport system permease protein OppB (TC 3.A.1.5.1)	bi	8	481	fig|28181.26.peg.481	67.39	Oligopeptide transport system permease protein OppB (TC 3.A.1.5.1)
1	1633	633	fig|1773489.23.peg.1633	ABC transporter, periplasmic substrate-binding protein	bi	8	480	fig|28181.26.peg.480	54.44	ABC transporter, periplasmic substrate-binding protein
1	1634	435	fig|1773489.23.peg.1634	diguanylate cyclase/phosphodiesterase (GGDEF & EAL domains) with PAS/PAC sensor(s)	bi	8	479	fig|28181.26.peg.479	53.55	diguanylate cyclase/phosphodiesterase (GGDEF & EAL domains) with PAS/PAC sensor(s)
1	1635	269	fig|1773489.23.peg.1635	Histidinol-phosphatase [alternative form] (EC 3.1.3.15)	bi	8	478	fig|28181.26.peg.478	63.14	Histidinol-phosphatase [alternative form] (EC 3.1.3.15)
1	1636	209	fig|1773489.23.peg.1636	membrane c-type cytochrome cy	bi	8	477	fig|28181.26.peg.477	51.54	membrane c-type cytochrome cy
1	1637	235	fig|1773489.23.peg.1637	3-deoxy-manno-octulosonate cytidylyltransferase (EC 2.7.7.38)	bi	8	476	fig|28181.26.peg.476	64.1	3-deoxy-manno-octulosonate cytidylyltransferase (EC 2.7.7.38)
1	1638	291	fig|1773489.23.peg.1638	Prephenate dehydratase (EC 4.2.1.51)	bi	8	475	fig|28181.26.peg.475	73.74	Prephenate dehydratase (EC 4.2.1.51)
1	1639	319	fig|1773489.23.peg.1639	NADH pyrophosphatase (EC 3.6.1.22)	-				0
1	1640	170	fig|1773489.23.peg.1640	hypothetical protein	bi	8	473	fig|28181.26.peg.473	35.03	hypothetical protein
1	1641	641	fig|1773489.23.peg.1641	DNA polymerase III subunits gamma and tau (EC 2.7.7.7)	bi	8	472	fig|28181.26.peg.472	67.34	DNA polymerase III subunits gamma and tau (EC 2.7.7.7)
1	1642	217	fig|1773489.23.peg.1642	Glutathione S-transferase (EC 2.5.1.18)	uni	10	671	fig|28181.26.peg.671	28.84	Glutathione S-transferase (EC 2.5.1.18)
1	1643	278	fig|1773489.23.peg.1643	Polysaccharide biosynthesis protein WlaX	bi	8	468	fig|28181.26.peg.468	68.46	Polysaccharide biosynthesis protein WlaX
1	1644	108	fig|1773489.23.peg.1644	FIG000557: hypothetical protein co-occurring with RecR	bi	8	467	fig|28181.26.peg.467	62.62	FIG000557: hypothetical protein co-occurring with RecR
1	1645	198	fig|1773489.23.peg.1645	Recombination protein RecR	bi	8	466	fig|28181.26.peg.466	75	Recombination protein RecR
1	1646	150	fig|1773489.23.peg.1646	Cytochrome c family protein	bi	8	421	fig|28181.26.peg.421	49.47	Cytochrome c family protein
1	1647	382	fig|1773489.23.peg.1647	DNA recombination protein RmuC	-				0
1	1648	497	fig|1773489.23.peg.1648	Response regulator	bi	8	463	fig|28181.26.peg.463	63.33	Response regulator
1	1649	174	fig|1773489.23.peg.1649	Peptide deformylase (EC 3.5.1.88)	bi	8	462	fig|28181.26.peg.462	63.47	Peptide deformylase (EC 3.5.1.88)
1	1650	316	fig|1773489.23.peg.1650	Methionyl-tRNA formyltransferase (EC 2.1.2.9)	bi	8	461	fig|28181.26.peg.461	57.52	Methionyl-tRNA formyltransferase (EC 2.1.2.9)
1	1651	356	fig|1773489.23.peg.1651	hypothetical protein	bi	8	460	fig|28181.26.peg.460	56.16	hypothetical protein
1	1652	246	fig|1773489.23.peg.1652	tRNA pseudouridine synthase A (EC 4.2.1.70)	bi	8	459	fig|28181.26.peg.459	66.4	tRNA pseudouridine synthase A (EC 4.2.1.70)
1	1653	123	fig|1773489.23.peg.1653	hypothetical protein	bi	8	457	fig|28181.26.peg.457	49.37	hypothetical protein
1	1654	168	fig|1773489.23.peg.1654	Diheme cytochrome c	uni	8	385	fig|28181.26.peg.385	34.71	Diheme cytochrome c
1	1655	189	fig|1773489.23.peg.1655	COG0477: Permeases of the major facilitator superfamily	bi	8	456	fig|28181.26.peg.456	30.96	COG0477: Permeases of the major facilitator superfamily
1	1656	384	fig|1773489.23.peg.1656	N-succinyl-L,L-diaminopimelate desuccinylase (EC 3.5.1.18)	bi	8	455	fig|28181.26.peg.455	59.79	N-succinyl-L,L-diaminopimelate desuccinylase (EC 3.5.1.18)
1	1657	283	fig|1773489.23.peg.1657	2,3,4,5-tetrahydropyridine-2,6-dicarboxylate N-succinyltransferase (EC 2.3.1.117)	bi	8	454	fig|28181.26.peg.454	81.49	2,3,4,5-tetrahydropyridine-2,6-dicarboxylate N-succinyltransferase (EC 2.3.1.117)
1	1658	240	fig|1773489.23.peg.1658	Pyridoxal-5'-phosphate phosphatase (EC 3.1.3.74), Alphaproteobacterial type	bi	8	453	fig|28181.26.peg.453	55.2	Pyridoxal-5'-phosphate phosphatase (EC 3.1.3.74), Alphaproteobacterial type
1	1659	586	fig|1773489.23.peg.1659	diguanylate cyclase/phosphodiesterase (GGDEF & EAL domains) with PAS/PAC sensor(s)	bi	66	2918	fig|28181.26.peg.2918	53.93	diguanylate cyclase/phosphodiesterase (GGDEF & EAL domains) with PAS/PAC sensor(s)
1	1660	420	fig|1773489.23.peg.1660	hypothetical protein	bi	66	2917	fig|28181.26.peg.2917	58.61	hypothetical protein
1	1661	306	fig|1773489.23.peg.1661	Acetylglutamate kinase (EC 2.7.2.8)	bi	8	447	fig|28181.26.peg.447	77.93	Acetylglutamate kinase (EC 2.7.2.8)
1	1662	240	fig|1773489.23.peg.1662	GTP-binding protein EngB	bi	8	446	fig|28181.26.peg.446	68.29	GTP-binding protein EngB
1	1663	582	fig|1773489.23.peg.1663	Inner membrane protein translocase component YidC, long form	bi	8	445	fig|28181.26.peg.445	60.17	Inner membrane protein translocase component YidC, long form
1	1664	100	fig|1773489.23.peg.1664	Protein YidD	bi	8	444	fig|28181.26.peg.444	56.1	Protein YidD
1	1665	164	fig|1773489.23.peg.1665	Ribonuclease P protein component (EC 3.1.26.5)	bi	8	443	fig|28181.26.peg.443	52.14	Ribonuclease P protein component (EC 3.1.26.5)
1	1666	45	fig|1773489.23.peg.1666	LSU ribosomal protein L34p	-				0
1	1667	257	fig|1773489.23.peg.1667	COG0398: uncharacterized membrane protein	bi	8	442	fig|28181.26.peg.442	52.4	Dihydrolipoamide dehydrogenase (EC 1.8.1.4)
1	1668	477	fig|1773489.23.peg.1668	Mercuric ion reductase (EC 1.16.1.1)	uni	8	331	fig|28181.26.peg.331	33.33	Dihydrolipoamide dehydrogenase of 2-oxoglutarate dehydrogenase (EC 1.8.1.4)
1	1669	496	fig|1773489.23.peg.1669	Sensor histidine kinase in cluster with mercury reductase	bi	8	406	fig|28181.26.peg.406	27.89	hypothetical protein
1	1670	267	fig|1773489.23.peg.1670	Trans-aconitate 2-methyltransferase (EC 2.1.1.144)	bi	8	440	fig|28181.26.peg.440	52.87	Trans-aconitate 2-methyltransferase (EC 2.1.1.144)
1	1671	134	fig|1773489.23.peg.1671	hypothetical protein	-				0
1	1672	627	fig|1773489.23.peg.1672	Gamma-glutamyltranspeptidase (EC 2.3.2.2)	bi	21	1360	fig|28181.26.peg.1360	55.08	Gamma-glutamyltranspeptidase (EC 2.3.2.2)
1	1673	287	fig|1773489.23.peg.1673	3-methyl-2-oxobutanoate hydroxymethyltransferase (EC 2.1.2.11)	bi	8	439	fig|28181.26.peg.439	69.47	3-methyl-2-oxobutanoate hydroxymethyltransferase (EC 2.1.2.11)
1	1674	289	fig|1773489.23.peg.1674	Pantoate--beta-alanine ligase (EC 6.3.2.1)	bi	8	438	fig|28181.26.peg.438	55.4	Pantoate--beta-alanine ligase (EC 6.3.2.1)
1	1675	143	fig|1773489.23.peg.1675	probable membrane protein YPO3302	bi	8	437	fig|28181.26.peg.437	66.43	probable membrane protein YPO3302
1	1676	421	fig|1773489.23.peg.1676	putative facilitator of salicylate uptake	bi	8	435	fig|28181.26.peg.435	53.57	putative facilitator of salicylate uptake
1	1677	167	fig|1773489.23.peg.1677	Xanthine-guanine phosphoribosyltransferase (EC 2.4.2.22)	-				0
1	1678	402	fig|1773489.23.peg.1678	hypothetical protein	bi	8	434	fig|28181.26.peg.434	68.83	hypothetical protein
1	1679	310	fig|1773489.23.peg.1679	UDP-glucose 4-epimerase (EC 5.1.3.2)	bi	29	1918	fig|28181.26.peg.1918	42.72	UDP-glucose 4-epimerase (EC 5.1.3.2)
1	1680	177	fig|1773489.23.peg.1680	dTDP-4-dehydrorhamnose 3,5-epimerase (EC 5.1.3.13)	bi	29	1917	fig|28181.26.peg.1917	60.57	dTDP-4-dehydrorhamnose 3,5-epimerase (EC 5.1.3.13)
1	1681	408	fig|1773489.23.peg.1681	methyltransferase, putative	bi	29	1916	fig|28181.26.peg.1916	62.81	methyltransferase, putative
1	1682	355	fig|1773489.23.peg.1682	Similar to CDP-glucose 4,6-dehydratase (EC 4.2.1.45)	bi	29	1915	fig|28181.26.peg.1915	63.58	Similar to CDP-glucose 4,6-dehydratase (EC 4.2.1.45)
1	1683	337	fig|1773489.23.peg.1683	dTDP-Rha:A-D-GlcNAc-diphosphoryl polyprenol, A-3-L-rhamnosyl transferase WbbL	bi	29	1914	fig|28181.26.peg.1914	52.51	Glycosyl transferase, group 2 family protein
1	1684	219	fig|1773489.23.peg.1684	hypothetical protein	-				0
1	1685	276	fig|1773489.23.peg.1685	hypothetical protein	-				0
1	1686	604	fig|1773489.23.peg.1686	Lipid A export ATP-binding/permease protein MsbA	bi	33	2070	fig|28181.26.peg.2070	58.93	Lipid A export ATP-binding/permease protein MsbA (EC 3.6.3.25)
1	1687	389	fig|1773489.23.peg.1687	Lipid carrier : UDP-N-acetylgalactosaminyltransferase (EC 2.4.1.-) / Alpha-1,3-N-acetylgalactosamine transferase PglA (EC 2.4.1.-); Putative glycosyltransferase	bi	54	2755	fig|28181.26.peg.2755	45.48	Lipid carrier : UDP-N-acetylgalactosaminyltransferase (EC 2.4.1.-) / Alpha-1,3-N-acetylgalactosamine transferase PglA (EC 2.4.1.-); Putative glycosyltransferase
1	1688	430	fig|1773489.23.peg.1688	hypothetical protein	bi	30	1992	fig|28181.26.peg.1992	34.22	hypothetical protein
1	1689	335	fig|1773489.23.peg.1689	dTDP-glucose 4,6-dehydratase (EC 4.2.1.46)	bi	54	2754	fig|28181.26.peg.2754	72.24	dTDP-glucose 4,6-dehydratase (EC 4.2.1.46)
1	1690	257	fig|1773489.23.peg.1690	Glucose-1-phosphate cytidylyltransferase (EC 2.7.7.33)	bi	29	1913	fig|28181.26.peg.1913	75	Glucose-1-phosphate cytidylyltransferase (EC 2.7.7.33)
1	1691	501	fig|1773489.23.peg.1691	FOG: TPR repeat	bi	8	427	fig|28181.26.peg.427	41.34	FOG: TPR repeat
1	1692	483	fig|1773489.23.peg.1692	FOG: TPR repeat	bi	8	426	fig|28181.26.peg.426	36.44	hypothetical protein
1	1693	292	fig|1773489.23.peg.1693	Fe-S oxidoreductase	bi	8	425	fig|28181.26.peg.425	57.97	Fe-S oxidoreductase
1	1694	575	fig|1773489.23.peg.1694	Methyl-accepting chemotaxis protein	bi	20	1350	fig|28181.26.peg.1350	74.09	Methyl-accepting chemotaxis protein
1	1695	116	fig|1773489.23.peg.1695	Arsenate reductase (EC 1.20.4.1)	bi	8	422	fig|28181.26.peg.422	71.68	Arsenate reductase (EC 1.20.4.1)
1	1696	388	fig|1773489.23.peg.1696	Mechanosensitive ion channel	uni	77	3169	fig|28181.26.peg.3169	28.22	Potassium efflux system KefA protein / Small-conductance mechanosensitive channel
1	1697	197	fig|1773489.23.peg.1697	Regulatory protein recX	bi	8	420	fig|28181.26.peg.420	49.14	Regulatory protein recX
1	1698	260	fig|1773489.23.peg.1698	ABC-type multidrug transport system, permease component	bi	8	419	fig|28181.26.peg.419	73.64	ABC-type multidrug transport system, permease component
1	1699	392	fig|1773489.23.peg.1699	Acetylornithine aminotransferase (EC 2.6.1.11)	bi	8	418	fig|28181.26.peg.418	71.39	Acetylornithine aminotransferase (EC 2.6.1.11)
1	1700	304	fig|1773489.23.peg.1700	Ornithine carbamoyltransferase (EC 2.1.3.3)	bi	8	417	fig|28181.26.peg.417	73.86	Ornithine carbamoyltransferase (EC 2.1.3.3)
1	1701	310	fig|1773489.23.peg.1701	Permease of the drug/metabolite transporter (DMT) superfamily	uni	27	1853	fig|28181.26.peg.1853	25.58	Permease of the drug/metabolite transporter (DMT) superfamily
1	1702	327	fig|1773489.23.peg.1702	Chaperone protein Hsp33	bi	8	416	fig|28181.26.peg.416	49.17	Chaperone protein Hsp33
1	1703	196	fig|1773489.23.peg.1703	Acyl-CoA synthetases (AMP-forming)/AMP-acid ligases II	bi	8	415	fig|28181.26.peg.415	36.95	Acyl-CoA synthetases (AMP-forming)/AMP-acid ligases II
1	1704	483	fig|1773489.23.peg.1704	Potassium uptake protein TrkH	bi	8	412	fig|28181.26.peg.412	69.92	Potassium uptake protein TrkH
1	1705	210	fig|1773489.23.peg.1705	GTP cyclohydrolase I (EC 3.5.4.16) type 1	bi	8	411	fig|28181.26.peg.411	77.54	GTP cyclohydrolase I (EC 3.5.4.16) type 1
1	1706	141	fig|1773489.23.peg.1706	ApaG protein	bi	8	410	fig|28181.26.peg.410	60	ApaG protein
1	1707	321	fig|1773489.23.peg.1707	Radical SAM domain protein	bi	8	407	fig|28181.26.peg.407	57.94	Radical SAM domain protein
1	1708	90	fig|1773489.23.peg.1708	Putative signal peptide protein	bi	8	430	fig|28181.26.peg.430	60.56	Putative signal peptide protein
1	1709	317	fig|1773489.23.peg.1709	Uncharacterized protein conserved in bacteria, NMA0228-like	bi	8	431	fig|28181.26.peg.431	52.51	Uncharacterized protein conserved in bacteria, NMA0228-like
1	1710	273	fig|1773489.23.peg.1710	Conserved domain protein	bi	8	432	fig|28181.26.peg.432	40.22	Conserved domain protein
1	1711	171	fig|1773489.23.peg.1711	INTEGRAL MEMBRANE PROTEIN (Rhomboid family)	bi	8	433	fig|28181.26.peg.433	51.52	INTEGRAL MEMBRANE PROTEIN (Rhomboid family)
1	1712	428	fig|1773489.23.peg.1712	L-carnitine dehydratase/bile acid-inducible protein F	bi	29	1942	fig|28181.26.peg.1942	59.8	L-carnitine dehydratase/bile acid-inducible protein F
1	1713	155	fig|1773489.23.peg.1713	hypothetical protein	bi	29	1944	fig|28181.26.peg.1944	51.64	hypothetical protein
1	1714	145	fig|1773489.23.peg.1714	hypothetical protein	bi	29	1945	fig|28181.26.peg.1945	43.85	hypothetical protein
1	1715	193	fig|1773489.23.peg.1715	Phosphoheptose isomerase 1 (EC 5.3.1.-)	bi	17	1092	fig|28181.26.peg.1092	51.65	Phosphoheptose isomerase 1 (EC 5.3.1.-)
1	1716	289	fig|1773489.23.peg.1716	SAM-dependent methyltransferases	-				0
1	1717	414	fig|1773489.23.peg.1717	Phosphate regulon sensor protein PhoR (SphS) (EC 2.7.13.3)	uni	29	1948	fig|28181.26.peg.1948	44.25	Phosphate regulon sensor protein PhoR (SphS) (EC 2.7.13.3)
1	1718	208	fig|1773489.23.peg.1718	PhnH protein	uni	54	2681	fig|28181.26.peg.2681	50	PhnH protein
1	1719	381	fig|1773489.23.peg.1719	Metal-dependent hydrolase involved in phosphonate metabolism	bi	54	2686	fig|28181.26.peg.2686	68.53	Metal-dependent hydrolase involved in phosphonate metabolism
1	1720	232	fig|1773489.23.peg.1720	Protein RcsF	bi	54	2687	fig|28181.26.peg.2687	39.91	Protein RcsF
1	1721	195	fig|1773489.23.peg.1721	ATP-binding protein PhnN; Guanylate kinase (EC 2.7.4.8)	bi	54	2688	fig|28181.26.peg.2688	54.34	ATP-binding protein PhnN; Guanylate kinase (EC 2.7.4.8)
1	1722	407	fig|1773489.23.peg.1722	Permease of the major facilitator superfamily	bi	21	1358	fig|28181.26.peg.1358	64.92	Permease of the major facilitator superfamily
1	1723	335	fig|1773489.23.peg.1723	NAD-dependent glyceraldehyde-3-phosphate dehydrogenase (EC 1.2.1.12)	bi	29	1947	fig|28181.26.peg.1947	72.16	NAD-dependent glyceraldehyde-3-phosphate dehydrogenase (EC 1.2.1.12)
1	1724	153	fig|1773489.23.peg.1724	Arsenical resistance operon repressor	uni	7	262	fig|28181.26.peg.262	39.36	Arsenical resistance operon repressor
1	1725	355	fig|1773489.23.peg.1725	Arsenical-resistance protein ACR3	bi	22	1552	fig|28181.26.peg.1552	66.38	Arsenical-resistance protein ACR3
1	1726	70	fig|1773489.23.peg.1726	Cold shock protein CspA	uni	46	2385	fig|28181.26.peg.2385	72.31	Cold shock protein CspA
1	1727	128	fig|1773489.23.peg.1727	hypothetical protein	bi	8	387	fig|28181.26.peg.387	39.36	hypothetical protein
1	1728	560	fig|1773489.23.peg.1728	ABC transporter, ATP-binding protein	bi	8	386	fig|28181.26.peg.386	79.43	ABC transporter, ATP-binding protein
1	1729	300	fig|1773489.23.peg.1729	VacJ-like lipoprotein precursor	bi	8	384	fig|28181.26.peg.384	56.2	VacJ-like lipoprotein
1	1730	324	fig|1773489.23.peg.1730	Transcriptional regulator, ArsR family / Methyltransferase fusion	bi	8	383	fig|28181.26.peg.383	54.43	Transcriptional regulator, ArsR family / Methyltransferase fusion
1	1731	309	fig|1773489.23.peg.1731	5,10-methylenetetrahydrofolate reductase (EC 1.5.1.20)	bi	8	382	fig|28181.26.peg.382	79.86	5,10-methylenetetrahydrofolate reductase (EC 1.5.1.20)
1	1732	1236	fig|1773489.23.peg.1732	5-methyltetrahydrofolate--homocysteine methyltransferase (EC 2.1.1.13)	bi	8	381	fig|28181.26.peg.381	73.39	5-methyltetrahydrofolate--homocysteine methyltransferase (EC 2.1.1.13)
1	1733	552	fig|1773489.23.peg.1733	NADH dehydrogenase (EC 1.6.99.3)	bi	13	839	fig|28181.26.peg.839	27.66	FAD-dependent pyridine nucleotide-disulphide oxidoreductase
1	1734	296	fig|1773489.23.peg.1734	Transcriptional regulator, LysR family	bi	31	2012	fig|28181.26.peg.2012	70	Transcriptional regulator, LysR family
1	1735	316	fig|1773489.23.peg.1735	Thioredoxin reductase (EC 1.8.1.9)	bi	31	2013	fig|28181.26.peg.2013	72.36	Thioredoxin reductase (EC 1.8.1.9)
1	1736	175	fig|1773489.23.peg.1736	Leucine-responsive regulatory protein, regulator for leucine (or lrp) regulon and high-affinity branched-chain amino acid transport system	bi	31	2014	fig|28181.26.peg.2014	83.87	Leucine-responsive regulatory protein, regulator for leucine (or lrp) regulon and high-affinity branched-chain amino acid transport system
1	1737	236	fig|1773489.23.peg.1737	short-chain dehydrogenase/reductase family	uni	13	903	fig|28181.26.peg.903	29.11	3-oxoacyl-[acyl-carrier protein] reductase (EC 1.1.1.100)
1	1738	364	fig|1773489.23.peg.1738	Polysaccharide deacetylase	bi	71	3047	fig|28181.26.peg.3047	48.7	Polysaccharide deacetylase family protein
1	1739	320	fig|1773489.23.peg.1739	BAX protein	bi	71	3049	fig|28181.26.peg.3049	54.75	BAX protein
1	1740	182	fig|1773489.23.peg.1740	NifU-like domain protein	bi	71	3050	fig|28181.26.peg.3050	74.18	NifU-like domain protein
1	1741	333	fig|1773489.23.peg.1741	Tryptophanyl-tRNA synthetase (EC 6.1.1.2)	bi	71	3051	fig|28181.26.peg.3051	77.64	Tryptophanyl-tRNA synthetase (EC 6.1.1.2)
1	1742	146	fig|1773489.23.peg.1742	Gfa-like protein	-				0
1	1743	531	fig|1773489.23.peg.1743	Proposed peptidoglycan lipid II flippase MurJ	bi	71	3052	fig|28181.26.peg.3052	64.68	Proposed peptidoglycan lipid II flippase MurJ
1	1744	934	fig|1773489.23.peg.1744	[Protein-PII] uridylyltransferase (EC 2.7.7.59)	bi	71	3055	fig|28181.26.peg.3055	57.25	[Protein-PII] uridylyltransferase (EC 2.7.7.59)
1	1745	873	fig|1773489.23.peg.1745	DNA mismatch repair protein MutS	bi	71	3059	fig|28181.26.peg.3059	69.5	DNA mismatch repair protein MutS
1	1746	162	fig|1773489.23.peg.1746	hypothetical protein	bi	71	3060	fig|28181.26.peg.3060	60	hypothetical protein
1	1747	762	fig|1773489.23.peg.1747	NADP-dependent malic enzyme (EC 1.1.1.40)	bi	71	3061	fig|28181.26.peg.3061	73.61	NADP-dependent malic enzyme (EC 1.1.1.40)
1	1748	192	fig|1773489.23.peg.1748	COG2110, Macro domain, possibly ADP-ribose binding module	-				0
1	1749	179	fig|1773489.23.peg.1749	Inorganic pyrophosphatase (EC 3.6.1.1)	bi	71	3065	fig|28181.26.peg.3065	76.84	Inorganic pyrophosphatase (EC 3.6.1.1)
1	1750	448	fig|1773489.23.peg.1750	AmpG permease	bi	71	3066	fig|28181.26.peg.3066	33.06	AmpG permease
1	1751	607	fig|1773489.23.peg.1751	GTP-binding protein TypA/BipA	bi	70	2962	fig|28181.26.peg.2962	80.9	GTP-binding protein TypA/BipA
1	1752	335	fig|1773489.23.peg.1752	Fructokinase (EC 2.7.1.4)	bi	70	2963	fig|28181.26.peg.2963	67.87	Fructokinase (EC 2.7.1.4)
1	1753	236	fig|1773489.23.peg.1753	membrane protein	bi	70	2965	fig|28181.26.peg.2965	50.88	membrane protein
1	1754	107	fig|1773489.23.peg.1754	COG1664: Integral membrane protein CcmA involved in cell shape determination	-				0
1	1755	183	fig|1773489.23.peg.1755	hypothetical protein	bi	70	2966	fig|28181.26.peg.2966	33.93	hypothetical protein
1	1756	213	fig|1773489.23.peg.1756	Endonuclease III (EC 4.2.99.18)	bi	70	2984	fig|28181.26.peg.2984	68.1	Endonuclease III (EC 4.2.99.18)
1	1757	407	fig|1773489.23.peg.1757	Adenylate cyclase (EC 4.6.1.1)	bi	70	2982	fig|28181.26.peg.2982	52.59	Adenylate cyclase (EC 4.6.1.1)
1	1758	267	fig|1773489.23.peg.1758	4-hydroxy-tetrahydrodipicolinate reductase (EC 1.17.1.8)	bi	70	2981	fig|28181.26.peg.2981	61.89	4-hydroxy-tetrahydrodipicolinate reductase (EC 1.17.1.8)
1	1759	380	fig|1773489.23.peg.1759	Chaperone protein DnaJ	bi	70	2980	fig|28181.26.peg.2980	71.76	Chaperone protein DnaJ
1	1760	643	fig|1773489.23.peg.1760	Chaperone protein DnaK	bi	70	2979	fig|28181.26.peg.2979	83.23	Chaperone protein DnaK
1	1761	233	fig|1773489.23.peg.1761	Heat shock protein GrpE	bi	70	2978	fig|28181.26.peg.2978	52.06	Heat shock protein GrpE
1	1762	346	fig|1773489.23.peg.1762	Heat-inducible transcription repressor HrcA	bi	70	2977	fig|28181.26.peg.2977	71.01	Heat-inducible transcription repressor HrcA
1	1763	241	fig|1773489.23.peg.1763	Ribonuclease PH (EC 2.7.7.56)	bi	70	2976	fig|28181.26.peg.2976	75.42	Ribonuclease PH (EC 2.7.7.56)
1	1764	203	fig|1773489.23.peg.1764	Nucleoside 5-triphosphatase RdgB (dHAPTP, dITP, XTP-specific) (EC 3.6.1.15)	bi	70	2975	fig|28181.26.peg.2975	65.52	Nucleoside 5-triphosphatase RdgB (dHAPTP, dITP, XTP-specific) (EC 3.6.1.15)
1	1765	383	fig|1773489.23.peg.1765	Radical SAM family enzyme, similar to coproporphyrinogen III oxidase, oxygen-independent, clustered with nucleoside-triphosphatase RdgB	bi	70	2973	fig|28181.26.peg.2973	58.99	Radical SAM family enzyme, similar to coproporphyrinogen III oxidase, oxygen-independent, clustered with nucleoside-triphosphatase RdgB
1	1766	490	fig|1773489.23.peg.1766	Extracellular ligand-binding receptor	bi	70	2972	fig|28181.26.peg.2972	61.62	Extracellular ligand-binding receptor
1	1767	296	fig|1773489.23.peg.1767	rRNA small subunit methyltransferase I	bi	51	2547	fig|28181.26.peg.2547	42.49	rRNA small subunit methyltransferase I
1	1768	116	fig|1773489.23.peg.1768	Endonuclease (EC 3.1.-.-)	bi	70	2971	fig|28181.26.peg.2971	39.62	Endonuclease (EC 3.1.-.-)
1	1769	210	fig|1773489.23.peg.1769	possible periplasmic protein	bi	70	2970	fig|28181.26.peg.2970	56.32	possible periplasmic protein
1	1770	303	fig|1773489.23.peg.1770	Protein sirB1	bi	70	2969	fig|28181.26.peg.2969	33.33	Protein sirB1
1	1771	321	fig|1773489.23.peg.1771	Glutathione synthetase (EC 6.3.2.3)	bi	70	2968	fig|28181.26.peg.2968	64.76	Glutathione synthetase (EC 6.3.2.3)
1	1772	77	fig|1773489.23.peg.1772	hypothetical protein	-				0
1	1773	311	fig|1773489.23.peg.1773	Branched-chain amino acid transport system permease protein LivM (TC 3.A.1.4.1)	uni	21	1472	fig|28181.26.peg.1472	38.28	Branched-chain amino acid transport system permease protein LivM (TC 3.A.1.4.1)
1	1774	302	fig|1773489.23.peg.1774	High-affinity branched-chain amino acid transport system permease protein LivH (TC 3.A.1.4.1)	uni	6	209	fig|28181.26.peg.209	32	Urea ABC transporter, permease protein UrtB
1	1775	421	fig|1773489.23.peg.1775	Leucine-, isoleucine-, valine-, threonine-, and alanine-binding protein	uni	21	1474	fig|28181.26.peg.1474	29.53	Branched-chain amino acid ABC transporter, periplasmic substrate- binding protein
1	1776	252	fig|1773489.23.peg.1776	Branched-chain amino acid transport ATP-binding protein LivF (TC 3.A.1.4.1)	uni	21	1470	fig|28181.26.peg.1470	41.13	Branched-chain amino acid ABC transporter, ATP-binding protein
1	1777	251	fig|1773489.23.peg.1777	Branched-chain amino acid transport ATP-binding protein LivG (TC 3.A.1.4.1)	uni	6	211	fig|28181.26.peg.211	37.86	Urea ABC transporter, ATPase protein UrtD
1	1778	513	fig|1773489.23.peg.1778	MG(2+) CHELATASE FAMILY PROTEIN / ComM-related protein	bi	70	2986	fig|28181.26.peg.2986	65.5	MG(2+) CHELATASE FAMILY PROTEIN / ComM-related protein
1	1779	640	fig|1773489.23.peg.1779	cAMP-binding proteins - catabolite gene activator and regulatory subunit of cAMP-dependent protein kinases	bi	45	2375	fig|28181.26.peg.2375	55.75	cAMP-binding proteins - catabolite gene activator and regulatory subunit of cAMP-dependent protein kinases
1	1780	82	fig|1773489.23.peg.1780	hypothetical protein	-				0
1	1781	124	fig|1773489.23.peg.1781	Bis(5'-nucleosyl)-tetraphosphatase (asymmetrical) (EC 3.6.1.17)	bi	70	2989	fig|28181.26.peg.2989	63.41	Bis(5'-nucleosyl)-tetraphosphatase (asymmetrical) (EC 3.6.1.17)
1	1782	123	fig|1773489.23.peg.1782	Phosphoribosyl-ATP pyrophosphatase (EC 3.6.1.31)	bi	70	2990	fig|28181.26.peg.2990	67.26	Phosphoribosyl-ATP pyrophosphatase (EC 3.6.1.31)
1	1783	262	fig|1773489.23.peg.1783	Imidazole glycerol phosphate synthase cyclase subunit (EC 4.1.3.-)	bi	70	2991	fig|28181.26.peg.2991	83.08	Imidazole glycerol phosphate synthase cyclase subunit (EC 4.1.3.-)
1	1784	244	fig|1773489.23.peg.1784	Phosphoribosylformimino-5-aminoimidazole carboxamide ribotide isomerase (EC 5.3.1.16)	bi	70	2992	fig|28181.26.peg.2992	80.42	Phosphoribosylformimino-5-aminoimidazole carboxamide ribotide isomerase (EC 5.3.1.16)
1	1785	224	fig|1773489.23.peg.1785	Imidazole glycerol phosphate synthase amidotransferase subunit (EC 2.4.2.-)	bi	70	2993	fig|28181.26.peg.2993	60.45	Imidazole glycerol phosphate synthase amidotransferase subunit (EC 2.4.2.-)
1	1786	130	fig|1773489.23.peg.1786	hypothetical protein	bi	70	2994	fig|28181.26.peg.2994	33.88	hypothetical protein
1	1787	200	fig|1773489.23.peg.1787	Imidazoleglycerol-phosphate dehydratase (EC 4.2.1.19)	bi	70	2995	fig|28181.26.peg.2995	78.89	Imidazoleglycerol-phosphate dehydratase (EC 4.2.1.19)
1	1788	185	fig|1773489.23.peg.1788	ATP-dependent protease HslV (EC 3.4.25.-)	bi	70	2996	fig|28181.26.peg.2996	82.68	ATP-dependent protease HslV (EC 3.4.25.-)
1	1789	438	fig|1773489.23.peg.1789	ATP-dependent hsl protease ATP-binding subunit HslU	bi	70	2997	fig|28181.26.peg.2997	77.35	ATP-dependent hsl protease ATP-binding subunit HslU
1	1790	128	fig|1773489.23.peg.1790	Transcriptional regulator, XRE family	bi	70	2999	fig|28181.26.peg.2999	68.07	Transcriptional regulator, XRE family
1	1791	128	fig|1773489.23.peg.1791	Smr protein/MutS2	bi	70	3000	fig|28181.26.peg.3000	62.39	Smr protein/MutS2
1	1792	208	fig|1773489.23.peg.1792	Predicted L-lactate dehydrogenase, hypothetical protein subunit YkgG	bi	70	3001	fig|28181.26.peg.3001	44.16	Predicted L-lactate dehydrogenase, hypothetical protein subunit YkgG
1	1793	486	fig|1773489.23.peg.1793	Predicted L-lactate dehydrogenase, Iron-sulfur cluster-binding subunit YkgF	bi	70	3002	fig|28181.26.peg.3002	61.41	Predicted L-lactate dehydrogenase, Iron-sulfur cluster-binding subunit YkgF
1	1794	269	fig|1773489.23.peg.1794	Predicted L-lactate dehydrogenase, Fe-S oxidoreductase subunit YkgE	bi	70	3003	fig|28181.26.peg.3003	57.14	Predicted L-lactate dehydrogenase, Fe-S oxidoreductase subunit YkgE
1	1795	413	fig|1773489.23.peg.1795	Membrane-bound lytic murein transglycosylase A precursor (EC 3.2.1.-)	bi	70	3004	fig|28181.26.peg.3004	49.37	Membrane-bound lytic murein transglycosylase A precursor (EC 3.2.1.-)
1	1796	243	fig|1773489.23.peg.1796	Transporter	bi	70	3005	fig|28181.26.peg.3005	55.27	Transporter
1	1797	171	fig|1773489.23.peg.1797	FxsA cytoplasmic membrane protein	bi	70	3006	fig|28181.26.peg.3006	46.88	FxsA protein
1	1798	153	fig|1773489.23.peg.1798	Protein export cytoplasm chaperone protein (SecB, maintains protein to be exported in unfolded state)	bi	70	3007	fig|28181.26.peg.3007	52.74	Protein export cytoplasm chaperone protein (SecB, maintains protein to be exported in unfolded state)
1	1799	223	fig|1773489.23.peg.1799	DNA polymerase III epsilon subunit (EC 2.7.7.7)	bi	70	3008	fig|28181.26.peg.3008	68.75	DNA polymerase III epsilon subunit (EC 2.7.7.7)
1	1800	75	fig|1773489.23.peg.1800	hypothetical protein	-				0
1	1801	199	fig|1773489.23.peg.1801	Dephospho-CoA kinase (EC 2.7.1.24)	bi	70	3009	fig|28181.26.peg.3009	47.59	Dephospho-CoA kinase (EC 2.7.1.24)
1	1802	303	fig|1773489.23.peg.1802	Shikimate 5-dehydrogenase I alpha (EC 1.1.1.25)	bi	70	3010	fig|28181.26.peg.3010	55.36	Shikimate 5-dehydrogenase I alpha (EC 1.1.1.25)
1	1803	367	fig|1773489.23.peg.1803	ADA regulatory protein / Methylated-DNA--protein-cysteine methyltransferase (EC 2.1.1.63)	uni	77	3236	fig|28181.26.peg.3236	41.57	Methylated-DNA--protein-cysteine methyltransferase (EC 2.1.1.63)
1	1804	220	fig|1773489.23.peg.1804	Septum formation protein Maf	uni	25	1740	fig|28181.26.peg.1740	31.12	Septum formation protein Maf
1	1805	278	fig|1773489.23.peg.1805	ATP/GTP-binding protein	bi	70	3011	fig|28181.26.peg.3011	58.74	ATP/GTP-binding protein
1	1806	328	fig|1773489.23.peg.1806	Uroporphyrinogen III decarboxylase (EC 4.1.1.37)	bi	70	3012	fig|28181.26.peg.3012	65.31	Uroporphyrinogen III decarboxylase (EC 4.1.1.37)
1	1807	356	fig|1773489.23.peg.1807	Ferrochelatase, protoheme ferro-lyase (EC 4.99.1.1)	bi	70	3013	fig|28181.26.peg.3013	51.18	Ferrochelatase, protoheme ferro-lyase (EC 4.99.1.1)
1	1808	125	fig|1773489.23.peg.1808	Protoporphyrinogen IX oxidase, novel form, HemJ (EC 1.3.-.-)	bi	70	3014	fig|28181.26.peg.3014	57.26	Protoporphyrinogen IX oxidase, novel form, HemJ (EC 1.3.-.-)
1	1809	419	fig|1773489.23.peg.1809	Transcription termination factor Rho	bi	70	3016	fig|28181.26.peg.3016	89.71	Transcription termination factor Rho
1	1810	325	fig|1773489.23.peg.1810	Quinone oxidoreductase (EC 1.6.5.5)	bi	77	3237	fig|28181.26.peg.3237	66.67	Quinone oxidoreductase (EC 1.6.5.5)
1	1811	178	fig|1773489.23.peg.1811	Methylated-DNA--protein-cysteine methyltransferase (EC 2.1.1.63)	bi	77	3236	fig|28181.26.peg.3236	45.67	Methylated-DNA--protein-cysteine methyltransferase (EC 2.1.1.63)
1	1812	696	fig|1773489.23.peg.1812	Thymidylate kinase (EC 2.7.4.9)	bi	77	3235	fig|28181.26.peg.3235	47.42	Thymidylate kinase (EC 2.7.4.9)
1	1813	96	fig|1773489.23.peg.1813	hypothetical protein	bi	6	230	fig|28181.26.peg.230	41.94	hypothetical protein
1	1814	124	fig|1773489.23.peg.1814	Ferredoxin	bi	77	3234	fig|28181.26.peg.3234	60.75	Ferredoxin
1	1815	465	fig|1773489.23.peg.1815	GTPase and tRNA-U34 5-formylation enzyme TrmE	bi	77	3233	fig|28181.26.peg.3233	50.96	GTPase and tRNA-U34 5-formylation enzyme TrmE
1	1816	116	fig|1773489.23.peg.1816	hypothetical protein	-				0
1	1817	623	fig|1773489.23.peg.1817	tRNA uridine 5-carboxymethylaminomethyl modification enzyme GidA	bi	77	3232	fig|28181.26.peg.3232	65.96	tRNA uridine 5-carboxymethylaminomethyl modification enzyme GidA
1	1818	215	fig|1773489.23.peg.1818	rRNA small subunit 7-methylguanosine (m7G) methyltransferase GidB	bi	77	3231	fig|28181.26.peg.3231	50	rRNA small subunit 7-methylguanosine (m7G) methyltransferase GidB
1	1819	269	fig|1773489.23.peg.1819	Chromosome (plasmid) partitioning protein ParA	bi	77	3230	fig|28181.26.peg.3230	78.6	Chromosome (plasmid) partitioning protein ParA
1	1820	342	fig|1773489.23.peg.1820	DNA polymerase III delta subunit (EC 2.7.7.7)	bi	77	3228	fig|28181.26.peg.3228	50.29	DNA polymerase III delta subunit (EC 2.7.7.7)
1	1821	174	fig|1773489.23.peg.1821	hypothetical protein	bi	77	3227	fig|28181.26.peg.3227	37.43	hypothetical protein
1	1822	859	fig|1773489.23.peg.1822	Leucyl-tRNA synthetase (EC 6.1.1.4)	bi	77	3226	fig|28181.26.peg.3226	69.66	Leucyl-tRNA synthetase (EC 6.1.1.4)
1	1823	170	fig|1773489.23.peg.1823	FIG00720420: hypothetical protein	bi	77	3225	fig|28181.26.peg.3225	61.96	FIG00720420: hypothetical protein
1	1824	378	fig|1773489.23.peg.1824	Porin 41 (Por41) precursor	bi	77	3222	fig|28181.26.peg.3222	43.22	Porin 41 (Por41) precursor
1	1825	216	fig|1773489.23.peg.1825	Mutator mutT protein (7,8-dihydro-8-oxoguanine-triphosphatase) (EC 3.6.1.-) / Thiamin-phosphate pyrophosphorylase-like protein	bi	77	3221	fig|28181.26.peg.3221	35.68	Thiamin-phosphate pyrophosphorylase (EC 2.5.1.3)
1	1826	229	fig|1773489.23.peg.1826	Hypothetical protein YggS, proline synthase co-transcribed bacterial homolog PROSC	-				0
1	1827	171	fig|1773489.23.peg.1827	Mll4235 protein	bi	77	3220	fig|28181.26.peg.3220	45.73	Mll4235 protein
1	1828	274	fig|1773489.23.peg.1828	hypothetical protein	bi	77	3219	fig|28181.26.peg.3219	35.11	hypothetical protein
1	1829	383	fig|1773489.23.peg.1829	3,4-dihydroxy-2-butanone 4-phosphate synthase (EC 4.1.99.12) / GTP cyclohydrolase II (EC 3.5.4.25)	bi	77	3218	fig|28181.26.peg.3218	59.07	3,4-dihydroxy-2-butanone 4-phosphate synthase (EC 4.1.99.12) / GTP cyclohydrolase II (EC 3.5.4.25)
1	1830	230	fig|1773489.23.peg.1830	DNA-binding response regulator	bi	77	3216	fig|28181.26.peg.3216	64.1	DNA-binding response regulator
1	1831	219	fig|1773489.23.peg.1831	Outer membrane lipoprotein carrier protein LolA	bi	77	3215	fig|28181.26.peg.3215	49.43	Outer membrane lipoprotein carrier protein LolA
1	1832	793	fig|1773489.23.peg.1832	Cell division protein FtsK	bi	77	3214	fig|28181.26.peg.3214	64.06	Cell division protein FtsK
1	1833	411	fig|1773489.23.peg.1833	Ammonium transporter	bi	77	3213	fig|28181.26.peg.3213	75	Ammonium transporter
1	1834	441	fig|1773489.23.peg.1834	Ammonium transporter	bi	77	3212	fig|28181.26.peg.3212	67.95	Ammonium transporter
1	1835	113	fig|1773489.23.peg.1835	Nitrogen regulatory protein P-II	bi	77	3211	fig|28181.26.peg.3211	74.11	Nitrogen regulatory protein P-II
1	1836	424	fig|1773489.23.peg.1836	2-octaprenyl-3-methyl-6-methoxy-1,4-benzoquinol hydroxylase (EC 1.14.13.-)	bi	77	3210	fig|28181.26.peg.3210	60.52	2-octaprenyl-6-methoxyphenol hydroxylase (EC 1.14.13.-)
1	1837	122	fig|1773489.23.peg.1837	FIG028220: hypothetical protein co-occurring with HEAT repeat protein	bi	77	3209	fig|28181.26.peg.3209	68.7	FIG028220: hypothetical protein co-occurring with HEAT repeat protein
1	1838	59	fig|1773489.23.peg.1838	FIG002473: Protein YcaR in KDO2-Lipid A biosynthesis cluster	bi	77	3208	fig|28181.26.peg.3208	75.47	FIG002473: Protein YcaR in KDO2-Lipid A biosynthesis cluster
1	1839	242	fig|1773489.23.peg.1839	Uncharacterized protein, similar to the N-terminal domain of Lon protease	bi	77	3207	fig|28181.26.peg.3207	43.89	Uncharacterized protein, similar to the N-terminal domain of Lon protease
1	1840	310	fig|1773489.23.peg.1840	FIG000875: Thioredoxin domain-containing protein EC-YbbN	bi	77	3206	fig|28181.26.peg.3206	54.69	FIG000875: Thioredoxin domain-containing protein EC-YbbN
1	1841	188	fig|1773489.23.peg.1841	FIG042921: similarity to aminoacyl-tRNA editing enzymes YbaK, ProX	bi	77	3205	fig|28181.26.peg.3205	51.25	FIG042921: similarity to aminoacyl-tRNA editing enzymes YbaK, ProX
1	1842	1625	fig|1773489.23.peg.1842	NAD-specific glutamate dehydrogenase (EC 1.4.1.2), large form	bi	77	3203	fig|28181.26.peg.3203	61.12	NAD-specific glutamate dehydrogenase (EC 1.4.1.2), large form
1	1843	170	fig|1773489.23.peg.1843	DNA-binding response regulator KdpE	bi	17	1147	fig|28181.26.peg.1147	41.04	two component, sigma54 specific, transcriptional regulator, Fis family
1	1844	523	fig|1773489.23.peg.1844	IMP cyclohydrolase (EC 3.5.4.10) / Phosphoribosylaminoimidazolecarboxamide formyltransferase (EC 2.1.2.3)	bi	77	3197	fig|28181.26.peg.3197	70.5	IMP cyclohydrolase (EC 3.5.4.10) / Phosphoribosylaminoimidazolecarboxamide formyltransferase (EC 2.1.2.3)
1	1845	675	fig|1773489.23.peg.1845	UDP-N-acetylglucosamine 4,6-dehydratase (EC 4.2.1.-)	bi	77	3196	fig|28181.26.peg.3196	62.26	UDP-N-acetylglucosamine 4,6-dehydratase (EC 4.2.1.-)
1	1846	564	fig|1773489.23.peg.1846	Heparinase II/III-like	bi	77	3194	fig|28181.26.peg.3194	45.39	Heparinase II/III-like
1	1847	438	fig|1773489.23.peg.1847	16S rRNA m(5)C 967 methyltransferase (EC 2.1.1.-)	bi	77	3193	fig|28181.26.peg.3193	53.2	16S rRNA m(5)C 967 methyltransferase (EC 2.1.1.-)
1	1848	65	fig|1773489.23.peg.1848	hypothetical protein	bi	77	3192	fig|28181.26.peg.3192	64.52	hypothetical protein
1	1849	319	fig|1773489.23.peg.1849	Hydrogen peroxide-inducible genes activator	uni	20	1341	fig|28181.26.peg.1341	31.72	Hydrogen peroxide-inducible genes activator
1	1850	184	fig|1773489.23.peg.1850	InterPro IPR006021 COGs COG1525	bi	56	2789	fig|28181.26.peg.2789	48.78	COG1525: Micrococcal nuclease (thermonuclease) homologs
1	1851	647	fig|1773489.23.peg.1851	Acetyl-coenzyme A synthetase (EC 6.2.1.1)	bi	77	3191	fig|28181.26.peg.3191	82.2	Acetyl-coenzyme A synthetase (EC 6.2.1.1)
1	1852	128	fig|1773489.23.peg.1852	Iron-sulfur cluster-binding protein, Rieske family	bi	77	3190	fig|28181.26.peg.3190	45.53	Ferredoxin subunits of nitrite reductase and ring-hydroxylating dioxygenases
1	1853	147	fig|1773489.23.peg.1853	FIG006231: RNA-binding protein	bi	77	3189	fig|28181.26.peg.3189	66.2	FIG006231: RNA-binding protein
1	1854	95	fig|1773489.23.peg.1854	YciL protein	bi	77	3188	fig|28181.26.peg.3188	52.17	YciL protein
1	1855	330	fig|1773489.23.peg.1855	Glycerol-3-phosphate dehydrogenase [NAD(P)+] (EC 1.1.1.94)	bi	77	3187	fig|28181.26.peg.3187	70.21	Glycerol-3-phosphate dehydrogenase [NAD(P)+] (EC 1.1.1.94)
1	1856	315	fig|1773489.23.peg.1856	Porphobilinogen deaminase (EC 2.5.1.61)	bi	77	3185	fig|28181.26.peg.3185	66.77	Porphobilinogen deaminase (EC 2.5.1.61)
1	1857	235	fig|1773489.23.peg.1857	Uroporphyrinogen-III synthase (EC 4.2.1.75)	bi	77	3184	fig|28181.26.peg.3184	51.72	Uroporphyrinogen-III synthase (EC 4.2.1.75)
1	1858	402	fig|1773489.23.peg.1858	FIG006581: hypothetical protein	bi	77	3183	fig|28181.26.peg.3183	32.85	hypothetical protein
1	1859	475	fig|1773489.23.peg.1859	Uncharacterized protein EC-HemY, likely associated with heme metabolism based on gene clustering with hemC, hemD in Proteobacteria (unrelated to HemY-type PPO in GramPositives)	bi	77	3182	fig|28181.26.peg.3182	48.56	Uncharacterized protein EC-HemY, likely associated with heme metabolism based on gene clustering with hemC, hemD in Proteobacteria (unrelated to HemY-type PPO in GramPositives)
1	1860	77	fig|1773489.23.peg.1860	hypothetical protein	-				0
1	1861	312	fig|1773489.23.peg.1861	Protein rarD	bi	77	3166	fig|28181.26.peg.3166	49.83	RarD protein, DMT superfamily transporter
1	1862	300	fig|1773489.23.peg.1862	Membrane protein	-				0
1	1863	241	fig|1773489.23.peg.1863	COG2214: DnaJ-class molecular chaperone	bi	77	3165	fig|28181.26.peg.3165	57.99	COG2214: DnaJ-class molecular chaperone
1	1864	325	fig|1773489.23.peg.1864	D-3-phosphoglycerate dehydrogenase (EC 1.1.1.95)	bi	62	2813	fig|28181.26.peg.2813	57.63	D-3-phosphoglycerate dehydrogenase (EC 1.1.1.95)
1	1865	244	fig|1773489.23.peg.1865	FIG005935: membrane protein	bi	77	3164	fig|28181.26.peg.3164	69.26	FIG005935: membrane protein
1	1866	850	fig|1773489.23.peg.1866	ABC transporter, permease protein, putative	bi	77	3163	fig|28181.26.peg.3163	54.05	ABC transporter, permease protein, putative
1	1867	230	fig|1773489.23.peg.1867	ABC transporter, ATP-binding protein	bi	77	3162	fig|28181.26.peg.3162	70	ABC transporter ATP-binding protein YvcR
1	1868	214	fig|1773489.23.peg.1868	Arylesterase precursor (EC 3.1.1.2)	bi	77	3161	fig|28181.26.peg.3161	59.89	Arylesterase precursor (EC 3.1.1.2)
1	1869	374	fig|1773489.23.peg.1869	hypothetical protein	-				0
1	1870	345	fig|1773489.23.peg.1870	Oxidoreductase, aldo/keto reductase family	bi	77	3160	fig|28181.26.peg.3160	61.82	Oxidoreductase, aldo/keto reductase family
1	1871	83	fig|1773489.23.peg.1871	hypothetical protein	-				0
1	1872	189	fig|1773489.23.peg.1872	2'-5' RNA ligase	bi	25	1599	fig|28181.26.peg.1599	32.26	2'-5' RNA ligase
1	1873	234	fig|1773489.23.peg.1873	Hydrolase in polyol utilization gene cluster, haloacid dehalogenase-like family	bi	77	3159	fig|28181.26.peg.3159	52.97	Putative phosphatase YieH
1	1874	286	fig|1773489.23.peg.1874	Ribulosamine/erythrulosamine 3-kinase potentially involved in protein deglycation	bi	77	3158	fig|28181.26.peg.3158	57.54	Ribulosamine/erythrulosamine 3-kinase potentially involved in protein deglycation
1	1875	156	fig|1773489.23.peg.1875	Low molecular weight protein tyrosine phosphatase (EC 3.1.3.48)	bi	77	3157	fig|28181.26.peg.3157	72.9	Low molecular weight protein tyrosine phosphatase (EC 3.1.3.48)
1	1876	265	fig|1773489.23.peg.1876	Bax protein	bi	77	3156	fig|28181.26.peg.3156	40.59	BAX protein
1	1877	84	fig|1773489.23.peg.1877	hypothetical protein	-				0
1	1878	411	fig|1773489.23.peg.1878	Argininosuccinate synthase (EC 6.3.4.5)	bi	77	3154	fig|28181.26.peg.3154	86.82	Argininosuccinate synthase (EC 6.3.4.5)
1	1879	378	fig|1773489.23.peg.1879	Type III PLP / low-specificity D-threonine aldolase	-				0
1	1880	242	fig|1773489.23.peg.1880	Thioredoxin	bi	77	3153	fig|28181.26.peg.3153	53.27	Thioredoxin
1	1881	182	fig|1773489.23.peg.1881	hypothetical protein	bi	77	3152	fig|28181.26.peg.3152	50.58	Macrophage infectivity potentiator-related protein
1	1882	194	fig|1773489.23.peg.1882	Transcriptional regulator, TetR family	bi	77	3151	fig|28181.26.peg.3151	51.3	Transcriptional regulator, TetR family
1	1883	368	fig|1773489.23.peg.1883	Ribosomal RNA large subunit methyltransferase N (EC 2.1.1.-)	bi	77	3150	fig|28181.26.peg.3150	71.12	Ribosomal RNA large subunit methyltransferase N (EC 2.1.1.-)
1	1884	359	fig|1773489.23.peg.1884	Hypothetical protein of L-Asparaginase type 2-like superfamily	bi	77	3147	fig|28181.26.peg.3147	49.56	Hypothetical protein of L-Asparaginase type 2-like superfamily
1	1885	249	fig|1773489.23.peg.1885	hypothetical protein	-				0
1	1886	198	fig|1773489.23.peg.1886	putative RNA methyltransferase, TrmH family	bi	77	3146	fig|28181.26.peg.3146	64.21	putative RNA methyltransferase, TrmH family
1	1887	153	fig|1773489.23.peg.1887	Blr3520 protein homolog, hypothetical protein	bi	77	3145	fig|28181.26.peg.3145	56.77	Blr3520 protein homolog, hypothetical protein
1	1888	147	fig|1773489.23.peg.1888	Blr3520 protein homolog, hypothetical protein	uni	77	3145	fig|28181.26.peg.3145	54.05	Blr3520 protein homolog, hypothetical protein
1	1889	313	fig|1773489.23.peg.1889	Permease of the drug/metabolite transporter (DMT) superfamily	-				0
1	1890	76	fig|1773489.23.peg.1890	hypothetical protein	bi	27	1829	fig|28181.26.peg.1829	43.75	hypothetical protein
1	1891	300	fig|1773489.23.peg.1891	Glycine cleavage system transcriptional activator GcvA	bi	41	2264	fig|28181.26.peg.2264	47.46	Transcriptional regulator, LysR family
1	1892	670	fig|1773489.23.peg.1892	Acetoacetyl-CoA synthetase (EC 6.2.1.16)	uni	13	898	fig|28181.26.peg.898	27.54	Acetyl-coenzyme A synthetase (EC 6.2.1.1)
1	1893	95	fig|1773489.23.peg.1893	YciL protein	uni	77	3188	fig|28181.26.peg.3188	26.58	YciL protein
1	1894	328	fig|1773489.23.peg.1894	integral membrane protein	uni	77	3143	fig|28181.26.peg.3143	44.83	Membrane protein, putative
1	1895	315	fig|1773489.23.peg.1895	integral membrane protein	bi	77	3143	fig|28181.26.peg.3143	49.84	Membrane protein, putative
1	1896	314	fig|1773489.23.peg.1896	integral membrane protein	uni	77	3143	fig|28181.26.peg.3143	41.11	Membrane protein, putative
1	1897	101	fig|1773489.23.peg.1897	Pterin-4-alpha-carbinolamine dehydratase (EC 4.2.1.96)	bi	77	3140	fig|28181.26.peg.3140	48	Pterin-4-alpha-carbinolamine dehydratase (EC 4.2.1.96)
1	1898	147	fig|1773489.23.peg.1898	Acetylglutamate kinase (EC 2.7.2.8)	bi	77	3139	fig|28181.26.peg.3139	53.38	Acetylglutamate kinase (EC 2.7.2.8)
1	1899	851	fig|1773489.23.peg.1899	ATP-dependent protease La (EC 3.4.21.53) Type II	bi	77	3138	fig|28181.26.peg.3138	58.7	ATP-dependent protease La (EC 3.4.21.53) Type II
1	1900	365	fig|1773489.23.peg.1900	N-ethylmaleimide reductase (EC 1.-.-.-)	-				0
1	1901	199	fig|1773489.23.peg.1901	Transcriptional regulator, TetR family	uni	51	2536	fig|28181.26.peg.2536	25.29	Transcriptional regulator, TetR family
1	1902	168	fig|1773489.23.peg.1902	hypothetical protein	-				0
1	1903	202	fig|1773489.23.peg.1903	tetratricopeptide repeat protein	uni	56	2790	fig|28181.26.peg.2790	38.27	hypothetical protein
1	1904	100	fig|1773489.23.peg.1904	Integral membrane protein YggT, involved in response to extracytoplasmic stress (osmotic shock)	bi	77	3134	fig|28181.26.peg.3134	53.61	Integral membrane protein YggT, involved in response to extracytoplasmic stress (osmotic shock)
1	1905	109	fig|1773489.23.peg.1905	hypothetical protein	bi	77	3133	fig|28181.26.peg.3133	42.31	hypothetical protein
1	1906	300	fig|1773489.23.peg.1906	Methylenetetrahydrofolate dehydrogenase (NADP+) (EC 1.5.1.5) / Methenyltetrahydrofolate cyclohydrolase (EC 3.5.4.9)	bi	77	3132	fig|28181.26.peg.3132	73.74	Methylenetetrahydrofolate dehydrogenase (NADP+) (EC 1.5.1.5) / Methenyltetrahydrofolate cyclohydrolase (EC 3.5.4.9)
1	1907	167	fig|1773489.23.peg.1907	hypothetical protein	-				0
1	1908	227	fig|1773489.23.peg.1908	NnrU family protein, required for expression of nitric oxide and nitrite reductases (Nir and Nor)	bi	77	3130	fig|28181.26.peg.3130	46.02	NnrU family protein, required for expression of nitric oxide and nitrite reductases (Nir and Nor)
1	1909	601	fig|1773489.23.peg.1909	Translation elongation factor LepA	bi	77	3129	fig|28181.26.peg.3129	82.33	Translation elongation factor LepA
1	1910	162	fig|1773489.23.peg.1910	hypothetical protein	bi	77	3128	fig|28181.26.peg.3128	31.29	hypothetical protein
1	1911	392	fig|1773489.23.peg.1911	Major facilitator superfamily	uni	32	2057	fig|28181.26.peg.2057	31.47	Multidrug resistance transporter, Bcr/CflA family
1	1912	192	fig|1773489.23.peg.1912	Transcriptional regulator, TetR family	bi	2	141	fig|28181.26.peg.141	27.36	Transcriptional regulator, TetR family
1	1913	125	fig|1773489.23.peg.1913	hypothetical protein	-				0
1	1914	268	fig|1773489.23.peg.1914	putative iron transporter ATP-binding protein	uni	5	193	fig|28181.26.peg.193	36.21	ABC transporter ATP-binding protein
1	1915	350	fig|1773489.23.peg.1915	Iron(III) dicitrate transport system permease protein FecD (TC 3.A.1.14.1)	-				0
1	1916	374	fig|1773489.23.peg.1916	Putative periplasmic substrate-binding transport protein	-				0
1	1917	165	fig|1773489.23.peg.1917	hypothetical protein	-				0
1	1918	483	fig|1773489.23.peg.1918	Peptidase B (EC 3.4.11.23)	bi	77	3097	fig|28181.26.peg.3097	53.88	Peptidase B (EC 3.4.11.23)
1	1919	115	fig|1773489.23.peg.1919	Transcriptional regulator, MarR family	bi	77	3098	fig|28181.26.peg.3098	81.25	Transcriptional regulator, MarR family
1	1920	338	fig|1773489.23.peg.1920	NAD-dependent epimerase/dehydratase	bi	77	3099	fig|28181.26.peg.3099	45.13	NAD-dependent epimerase/dehydratase
1	1921	206	fig|1773489.23.peg.1921	SAM-dependent methyltransferase PA0798 (UbiE paralog)	bi	77	3100	fig|28181.26.peg.3100	53.77	SAM-dependent methyltransferase PA0798 (UbiE paralog)
1	1922	207	fig|1773489.23.peg.1922	Ribonuclease D related protein	bi	77	3101	fig|28181.26.peg.3101	65.05	Ribonuclease D related protein
1	1923	334	fig|1773489.23.peg.1923	Arabinose 5-phosphate isomerase (EC 5.3.1.13)	bi	77	3102	fig|28181.26.peg.3102	66.77	Arabinose 5-phosphate isomerase (EC 5.3.1.13)
1	1924	257	fig|1773489.23.peg.1924	hypothetical protein	bi	77	3103	fig|28181.26.peg.3103	48.77	hypothetical protein
1	1925	312	fig|1773489.23.peg.1925	FIG01010325: hypothetical protein	bi	77	3104	fig|28181.26.peg.3104	47.78	hypothetical protein
1	1926	279	fig|1773489.23.peg.1926	Lipopolysaccharide ABC transporter, ATP-binding protein LptB	bi	77	3105	fig|28181.26.peg.3105	82.85	Lipopolysaccharide ABC transporter, ATP-binding protein LptB
1	1927	561	fig|1773489.23.peg.1927	RNA polymerase sigma-54 factor RpoN	bi	77	3106	fig|28181.26.peg.3106	53.94	RNA polymerase sigma-54 factor RpoN
1	1928	189	fig|1773489.23.peg.1928	Ribosomal subunit interface protein	bi	77	3107	fig|28181.26.peg.3107	65.76	Ribosomal subunit interface protein
1	1929	155	fig|1773489.23.peg.1929	PTS system nitrogen-specific IIA component, PtsN	bi	77	3108	fig|28181.26.peg.3108	77.92	PTS system nitrogen-specific IIA component, PtsN
1	1930	82	fig|1773489.23.peg.1930	hypothetical protein	bi	77	3109	fig|28181.26.peg.3109	50.79	hypothetical protein
1	1931	150	fig|1773489.23.peg.1931	Small heat shock protein	bi	77	3110	fig|28181.26.peg.3110	71.83	Small heat shock protein
1	1932	222	fig|1773489.23.peg.1932	hypothetical protein	-				0
1	1933	162	fig|1773489.23.peg.1933	hypothetical protein	bi	77	3113	fig|28181.26.peg.3113	38.81	hypothetical protein
1	1934	429	fig|1773489.23.peg.1934	UDP-glucose dehydrogenase (EC 1.1.1.22)	bi	51	2545	fig|28181.26.peg.2545	76.4	UDP-glucose dehydrogenase (EC 1.1.1.22)
1	1935	201	fig|1773489.23.peg.1935	Adenylylsulfate kinase (EC 2.7.1.25)	bi	27	1775	fig|28181.26.peg.1775	58.64	Adenylylsulfate kinase (EC 2.7.1.25)
1	1936	543	fig|1773489.23.peg.1936	hypothetical protein	-				0
1	1937	282	fig|1773489.23.peg.1937	hypothetical protein	-				0
1	1938	669	fig|1773489.23.peg.1938	Radical SAM domain protein	uni	33	2066	fig|28181.26.peg.2066	24.84	Radical SAM domain protein
1	1939	666	fig|1773489.23.peg.1939	Radical SAM domain protein	uni	33	2066	fig|28181.26.peg.2066	25.71	Radical SAM domain protein
1	1940	472	fig|1773489.23.peg.1940	hypothetical protein	-				0
1	1941	380	fig|1773489.23.peg.1941	Radical SAM domain protein	uni	33	2072	fig|28181.26.peg.2072	27.55	Heme d1 biosynthesis protein NirJ
1	1942	112	fig|1773489.23.peg.1942	hypothetical protein	-				0
1	1943	363	fig|1773489.23.peg.1943	Acetoin dehydrogenase E1 component beta-subunit (EC 1.2.4.-)	uni	7	257	fig|28181.26.peg.257	36.08	Pyruvate dehydrogenase E1 component beta subunit (EC 1.2.4.1)
1	1944	286	fig|1773489.23.peg.1944	Acetoin dehydrogenase E1 component alpha-subunit (EC 1.2.4.-)	uni	7	256	fig|28181.26.peg.256	37.77	Pyruvate dehydrogenase E1 component alpha subunit (EC 1.2.4.1)
1	1945	508	fig|1773489.23.peg.1945	Glycerol-3-phosphate cytidylyltransferase (EC 2.7.7.39)	uni	32	2056	fig|28181.26.peg.2056	32.7	ADP-heptose synthase (EC 2.7.-.-) / D-glycero-beta-D-manno-heptose 7-phosphate kinase
1	1946	200	fig|1773489.23.peg.1946	Phosphoheptose isomerase 1 (EC 5.3.1.-)	uni	30	2011	fig|28181.26.peg.2011	35.96	Phosphoheptose isomerase 1 (EC 5.3.1.-)
1	1947	330	fig|1773489.23.peg.1947	UDP-glucose 4-epimerase (EC 5.1.3.2)	bi	32	2053	fig|28181.26.peg.2053	34.31	dTDP-glucose 4,6-dehydratase (EC 4.2.1.46)
1	1948	367	fig|1773489.23.peg.1948	Radical SAM domain protein	uni	45	2341	fig|28181.26.peg.2341	25.45	Molybdenum cofactor biosynthesis protein MoaA
1	1949	338	fig|1773489.23.peg.1949	Glycosyl transferase, group 2 family protein	uni	30	1999	fig|28181.26.peg.1999	29.37	putative glycosyltransferase
1	1950	376	fig|1773489.23.peg.1950	glycosyl transferase, group 1	bi	30	2003	fig|28181.26.peg.2003	35.95	Glycosyl transferase, group 1
1	1951	646	fig|1773489.23.peg.1951	Asparagine synthetase [glutamine-hydrolyzing] (EC 6.3.5.4)	bi	30	2010	fig|28181.26.peg.2010	55.62	Asparagine synthetase [glutamine-hydrolyzing] (EC 6.3.5.4)
1	1952	96	fig|1773489.23.peg.1952	hypothetical protein	bi	82	3276	fig|28181.26.peg.3276	33.33	hypothetical protein
1	1953	213	fig|1773489.23.peg.1953	Nitric oxide reductase activation protein NorE	bi	82	3277	fig|28181.26.peg.3277	59.46	Nitric oxide reductase activation protein NorE
1	1954	641	fig|1773489.23.peg.1954	Nitric oxide reductase activation protein NorD	bi	82	3278	fig|28181.26.peg.3278	49.7	Nitric oxide reductase activation protein NorD
1	1955	269	fig|1773489.23.peg.1955	Nitric oxide reductase activation protein NorQ	bi	82	3279	fig|28181.26.peg.3279	74.71	Nitric oxide reductase activation protein NorQ
1	1956	441	fig|1773489.23.peg.1956	Nitric-oxide reductase subunit B (EC 1.7.99.7)	bi	82	3280	fig|28181.26.peg.3280	72.58	Nitric-oxide reductase subunit B (EC 1.7.99.7)
1	1957	151	fig|1773489.23.peg.1957	Nitric-oxide reductase subunit C (EC 1.7.99.7)	bi	82	3281	fig|28181.26.peg.3281	66	Nitric-oxide reductase subunit C (EC 1.7.99.7)
1	1958	247	fig|1773489.23.peg.1958	transcriptional regulator, Crp/Fnr family	uni	2	24	fig|28181.26.peg.24	31.37	transcriptional regulator, Crp/Fnr family
1	1959	236	fig|1773489.23.peg.1959	transcriptional regulator, Crp/Fnr family	uni	82	3283	fig|28181.26.peg.3283	28.49	transcriptional regulator, Crp/Fnr family
1	1960	158	fig|1773489.23.peg.1960	Transcription elongation factor GreA	bi	31	2017	fig|28181.26.peg.2017	71.15	Transcription elongation factor GreA
1	1961	1089	fig|1773489.23.peg.1961	Carbamoyl-phosphate synthase large chain (EC 6.3.5.5)	bi	31	2018	fig|28181.26.peg.2018	77.72	Carbamoyl-phosphate synthase large chain (EC 6.3.5.5)
1	1962	390	fig|1773489.23.peg.1962	Carbamoyl-phosphate synthase small chain (EC 6.3.5.5)	bi	31	2020	fig|28181.26.peg.2020	73.56	Carbamoyl-phosphate synthase small chain (EC 6.3.5.5)
1	1963	153	fig|1773489.23.peg.1963	Transamidase GatB domain protein	bi	31	2021	fig|28181.26.peg.2021	72.67	Transamidase GatB domain protein
1	1964	625	fig|1773489.23.peg.1964	DNA primase (EC 2.7.7.-)	bi	31	2022	fig|28181.26.peg.2022	54.73	DNA primase (EC 2.7.7.-)
1	1965	679	fig|1773489.23.peg.1965	RNA polymerase sigma factor RpoD	bi	31	2023	fig|28181.26.peg.2023	82.66	RNA polymerase sigma factor RpoD
1	1966	114	fig|1773489.23.peg.1966	Hpt domain-containing protein	bi	54	2728	fig|28181.26.peg.2728	31.25	Response regulators consisting of a CheY-like receiver domain and a winged-helix DNA-binding domain
1	1967	559	fig|1773489.23.peg.1967	Sodium-dependent phosphate transporter	bi	13	857	fig|28181.26.peg.857	36.65	Sodium-dependent phosphate transporter
1	1968	603	fig|1773489.23.peg.1968	TrkA-C domain protein	uni	82	3306	fig|28181.26.peg.3306	30.41	FIG01020577: hypothetical protein
1	1969	176	fig|1773489.23.peg.1969	Na(+) H(+) antiporter subunit E	bi	51	2502	fig|28181.26.peg.2502	69.41	putative Na(+) H(+) antiporter subunit E
1	1970	87	fig|1773489.23.peg.1970	Na(+) H(+) antiporter subunit F	bi	51	2503	fig|28181.26.peg.2503	76.74	Na(+) H(+) antiporter subunit F
1	1971	113	fig|1773489.23.peg.1971	Na(+) H(+) antiporter subunit G	bi	51	2504	fig|28181.26.peg.2504	73.58	Na(+) H(+) antiporter subunit G
1	1972	85	fig|1773489.23.peg.1972	hypothetical protein	bi	51	2505	fig|28181.26.peg.2505	72.5	hypothetical protein
1	1973	234	fig|1773489.23.peg.1973	FIG00461899: hypothetical protein	bi	51	2506	fig|28181.26.peg.2506	77.22	FIG00461899: hypothetical protein
1	1974	119	fig|1773489.23.peg.1974	putative Na(+) H(+) antiporter subunit C	bi	51	2507	fig|28181.26.peg.2507	84.75	putative Na(+) H(+) antiporter subunit C
1	1975	1044	fig|1773489.23.peg.1975	Hydrogenase-4 component B (EC 1.-.-.-) / Formate hydrogenlyase subunit 3	bi	51	2508	fig|28181.26.peg.2508	80.98	NADH-ubiquinone oxidoreductase chain N (EC 1.6.5.3)
1	1976	302	fig|1773489.23.peg.1976	NADH-ubiquinone oxidoreductase chain H (EC 1.6.5.3)	bi	51	2509	fig|28181.26.peg.2509	84.51	NADH-ubiquinone oxidoreductase chain H (EC 1.6.5.3)
1	1977	214	fig|1773489.23.peg.1977	NADH-ubiquinone oxidoreductase chain B (EC 1.6.5.3)	bi	51	2510	fig|28181.26.peg.2510	93.68	NADH-ubiquinone oxidoreductase chain B (EC 1.6.5.3)
1	1978	177	fig|1773489.23.peg.1978	NADH-ubiquinone oxidoreductase chain C (EC 1.6.5.3)	bi	51	2511	fig|28181.26.peg.2511	75.57	NADH-ubiquinone oxidoreductase chain C (EC 1.6.5.3)
1	1979	393	fig|1773489.23.peg.1979	NADH-ubiquinone oxidoreductase chain D (EC 1.6.5.3)	bi	51	2512	fig|28181.26.peg.2512	90.23	NADH-ubiquinone oxidoreductase chain D (EC 1.6.5.3)
1	1980	601	fig|1773489.23.peg.1980	Glutamate synthase [NADPH] small chain (EC 1.4.1.13)	bi	51	2513	fig|28181.26.peg.2513	83.91	Glutamate synthase [NADPH] small chain (EC 1.4.1.13)
1	1981	166	fig|1773489.23.peg.1981	Rubrerythrin	bi	51	2514	fig|28181.26.peg.2514	78.18	Rubrerythrin
1	1982	401	fig|1773489.23.peg.1982	RND efflux system, membrane fusion protein CmeA	bi	6	207	fig|28181.26.peg.207	40.72	RND efflux system, membrane fusion protein CmeA
1	1983	1047	fig|1773489.23.peg.1983	RND efflux system, inner membrane transporter CmeB	bi	6	206	fig|28181.26.peg.206	59.62	RND efflux system, inner membrane transporter CmeB
1	1984	257	fig|1773489.23.peg.1984	Response regulators consisting of a CheY-like receiver domain and a winged-helix DNA-binding domain	uni	54	2728	fig|28181.26.peg.2728	30.93	Response regulators consisting of a CheY-like receiver domain and a winged-helix DNA-binding domain
1	1985	582	fig|1773489.23.peg.1985	Integrase	-				0
1	1986	417	fig|1773489.23.peg.1986	Phage protein	-				0
1	1987	105	fig|1773489.23.peg.1987	hypothetical protein	-				0
1	1988	300	fig|1773489.23.peg.1988	Integrase/recombinase xerD homolog	-				0
1	1989	384	fig|1773489.23.peg.1989	DNA-cytosine methyltransferase (EC 2.1.1.37)	bi	77	3177	fig|28181.26.peg.3177	62.67	DNA-cytosine methyltransferase (EC 2.1.1.37)
1	1990	308	fig|1773489.23.peg.1990	hypothetical protein	bi	77	3178	fig|28181.26.peg.3178	56.19	hypothetical protein
1	1991	980	fig|1773489.23.peg.1991	Putative ski2-type helicase MJ1124	-				0
1	1992	252	fig|1773489.23.peg.1992	hypothetical protein	-				0
1	1993	147	fig|1773489.23.peg.1993	hypothetical protein	-				0
1	1994	384	fig|1773489.23.peg.1994	Mobile element protein	uni	3	151	fig|28181.26.peg.151	51.72	Mobile element protein
1	1995	209	fig|1773489.23.peg.1995	Putative threonine efflux protein	bi	2	84	fig|28181.26.peg.84	60.98	Putative threonine efflux protein
1	1996	114	fig|1773489.23.peg.1996	hypothetical protein	bi	22	1535	fig|28181.26.peg.1535	57.45	hypothetical protein
1	1997	907	fig|1773489.23.peg.1997	diguanylate cyclase/phosphodiesterase (GGDEF & EAL domains) with PAS/PAC sensor(s)	bi	6	204	fig|28181.26.peg.204	54.29	hypothetical protein
1	1998	329	fig|1773489.23.peg.1998	class I SAM-dependent methyltransferase	bi	70	2998	fig|28181.26.peg.2998	42.96	hypothetical protein
[truncated: 794 more rows]
